# Supplementary material for: Multi-Omics Analysis of the Gut-Liver Axis Reveals the Mechanism of Liver Injury in Colitis Mice
Source: Front Immunol. 2022 Jan 6;12:773070. doi: 10.3389/fimmu.2021.773070 (PMC8770869; doi:10.3389/fimmu.2021.773070)
Supplement: Supplementary file 1 [file Table_1.xlsx]

## Sheet: DSSvsCON_up_KEGGenrich_signif
Supplementary File 1: KEGG pathways that are most significantly enriched with differentially expressed genes in liver
KEGGID	Description	GeneRatio	BgRatio	pvalue	padj	geneID	geneName	keggID	Count
mmu04060	Cytokine-cytokine receptor interaction	23/224	225/8266	3.60367e-08	9.11728e-06	ENSMUSG00000023078/ENSMUSG00000021508/ENSMUSG00000071714/ENSMUSG00000037035/ENSMUSG00000057722/ENSMUSG00000018927/ENSMUSG00000028859/ENSMUSG00000022146/ENSMUSG00000029380/ENSMUSG00000026981/ENSMUSG00000026180/ENSMUSG00000023905/ENSMUSG00000026073/ENSMUSG00000026072/ENSMUSG00000029711/ENSMUSG00000027398/ENSMUSG00000058427/ENSMUSG00000040663/ENSMUSG00000026321/ENSMUSG00000025804/ENSMUSG00000045382/…	Cxcl13/Cxcl14/Csf2rb2/Inhbb/Lepr/Ccl6/Csf3r/Osmr/Cxcl1/Il1rn/Cxcr2/Tnfrsf12a/Il1r2/Il1r1/Epo/Il1b/Cxcl2/Clcf1/Tnfrsf11a/Ccr1/Cxcr4/Relt/Il20rb	mmu:55985/mmu:57266/mmu:12984/mmu:16324/mmu:16847/mmu:20305/mmu:12986/mmu:18414/mmu:14825/mmu:16181/mmu:12765/mmu:27279/mmu:16178/mmu:16177/mmu:13856/mmu:16176/mmu:20310/mmu:56708/mmu:21934/mmu:12768/mmu:12767/mmu:320100/mmu:213208	23
mmu04640	Hematopoietic cell lineage	13/224	94/8266	1.2967e-06	0.000164033	ENSMUSG00000051439/ENSMUSG00000030786/ENSMUSG00000027009/ENSMUSG00000028859/ENSMUSG00000004609/ENSMUSG00000020689/ENSMUSG00000015533/ENSMUSG00000026073/ENSMUSG00000026072/ENSMUSG00000029711/ENSMUSG00000027398/ENSMUSG00000051839/ENSMUSG00000047139	Cd14/Itgam/Itga4/Csf3r/Cd33/Itgb3/Itga2/Il1r2/Il1r1/Epo/Il1b/Gypa/Cd24a	mmu:12475/mmu:16409/mmu:16401/mmu:12986/mmu:12489/mmu:16416/mmu:16398/mmu:16178/mmu:16177/mmu:13856/mmu:16176/mmu:14934/mmu:12484	13
mmu04064	NF-kappa B signaling pathway	13/224	110/8266	7.77994e-06	0.000656109	ENSMUSG00000002983/ENSMUSG00000051439/ENSMUSG00000037405/ENSMUSG00000015312/ENSMUSG00000019850/ENSMUSG00000029380/ENSMUSG00000016024/ENSMUSG00000027962/ENSMUSG00000026072/ENSMUSG00000021453/ENSMUSG00000027398/ENSMUSG00000058427/ENSMUSG00000026321	Relb/Cd14/Icam1/Gadd45b/Tnfaip3/Cxcl1/Lbp/Vcam1/Il1r1/Gadd45g/Il1b/Cxcl2/Tnfrsf11a	mmu:19698/mmu:12475/mmu:15894/mmu:17873/mmu:21929/mmu:14825/mmu:16803/mmu:22329/mmu:16177/mmu:23882/mmu:16176/mmu:20310/mmu:21934	13
mmu05323	Rheumatoid arthritis	11/224	84/8266	1.47605e-05	0.000933599	ENSMUSG00000000290/ENSMUSG00000037405/ENSMUSG00000027995/ENSMUSG00000029380/ENSMUSG00000052684/ENSMUSG00000026012/ENSMUSG00000021250/ENSMUSG00000027398/ENSMUSG00000058427/ENSMUSG00000026321/ENSMUSG00000038600	Itgb2/Icam1/Tlr2/Cxcl1/Jun/Cd28/Fos/Il1b/Cxcl2/Tnfrsf11a/Atp6v0a4	mmu:16414/mmu:15894/mmu:24088/mmu:14825/mmu:16476/mmu:12487/mmu:14281/mmu:16176/mmu:20310/mmu:21934/mmu:140494	11
mmu04010	MAPK signaling pathway	22/224	303/8266	2.27555e-05	0.000975145	ENSMUSG00000002983/ENSMUSG00000051439/ENSMUSG00000015312/ENSMUSG00000052684/ENSMUSG00000004864/ENSMUSG00000020357/ENSMUSG00000031565/ENSMUSG00000026072/ENSMUSG00000004113/ENSMUSG00000037887/ENSMUSG00000051331/ENSMUSG00000021453/ENSMUSG00000021250/ENSMUSG00000022346/ENSMUSG00000027398/ENSMUSG00000031465/ENSMUSG00000049107/ENSMUSG00000028862/ENSMUSG00000005533/ENSMUSG00000028017/ENSMUSG00000040118/…	Relb/Cd14/Gadd45b/Jun/Mapk13/Flt4/Fgfr1/Il1r1/Cacna1b/Dusp8/Cacna1c/Gadd45g/Fos/Myc/Il1b/Angpt2/Ntf3/Map3k6/Igf1r/Egf/Cacna2d1/Areg	mmu:19698/mmu:12475/mmu:17873/mmu:16476/mmu:26415/mmu:14257/mmu:14182/mmu:16177/mmu:12287/mmu:18218/mmu:12288/mmu:23882/mmu:14281/mmu:17869/mmu:16176/mmu:11601/mmu:18205/mmu:53608/mmu:16001/mmu:13645/mmu:12293/mmu:11839	22
mmu04657	IL-17 signaling pathway	11/224	88/8266	2.3126e-05	0.000975145	ENSMUSG00000056071/ENSMUSG00000026822/ENSMUSG00000017737/ENSMUSG00000019850/ENSMUSG00000056054/ENSMUSG00000029380/ENSMUSG00000052684/ENSMUSG00000004864/ENSMUSG00000021250/ENSMUSG00000027398/ENSMUSG00000058427	S100a9/Lcn2/Mmp9/Tnfaip3/S100a8/Cxcl1/Jun/Mapk13/Fos/Il1b/Cxcl2	mmu:20202/mmu:16819/mmu:17395/mmu:21929/mmu:20201/mmu:14825/mmu:16476/mmu:26415/mmu:14281/mmu:16176/mmu:20310	11
mmu04380	Osteoclast differentiation	13/224	130/8266	4.75603e-05	0.00171897	ENSMUSG00000053113/ENSMUSG00000058818/ENSMUSG00000002983/ENSMUSG00000059089/ENSMUSG00000052684/ENSMUSG00000029135/ENSMUSG00000020689/ENSMUSG00000004864/ENSMUSG00000026072/ENSMUSG00000021250/ENSMUSG00000027398/ENSMUSG00000026321/ENSMUSG00000038037	Socs3/Pirb/Relb/Fcgr4/Jun/Fosl2/Itgb3/Mapk13/Il1r1/Fos/Il1b/Tnfrsf11a/Socs1	mmu:12702/mmu:18733/mmu:19698/mmu:246256/mmu:16476/mmu:14284/mmu:16416/mmu:26415/mmu:16177/mmu:14281/mmu:16176/mmu:21934/mmu:12703	13
mmu04668	TNF signaling pathway	12/224	120/8266	9.31941e-05	0.00294726	ENSMUSG00000053113/ENSMUSG00000017737/ENSMUSG00000037405/ENSMUSG00000019850/ENSMUSG00000029380/ENSMUSG00000052684/ENSMUSG00000004864/ENSMUSG00000027962/ENSMUSG00000021250/ENSMUSG00000027398/ENSMUSG00000058427/ENSMUSG00000022221	Socs3/Mmp9/Icam1/Tnfaip3/Cxcl1/Jun/Mapk13/Vcam1/Fos/Il1b/Cxcl2/Ripk3	mmu:12702/mmu:17395/mmu:15894/mmu:21929/mmu:14825/mmu:16476/mmu:26415/mmu:22329/mmu:14281/mmu:16176/mmu:20310/mmu:56532	12
mmu04061	Viral protein interaction with cytokine and cytokine receptor	9/224	77/8266	0.0002182	0.00596949	ENSMUSG00000023078/ENSMUSG00000021508/ENSMUSG00000018927/ENSMUSG00000029380/ENSMUSG00000026180/ENSMUSG00000058427/ENSMUSG00000025804/ENSMUSG00000045382/ENSMUSG00000044244	Cxcl13/Cxcl14/Ccl6/Cxcl1/Cxcr2/Cxcl2/Ccr1/Cxcr4/Il20rb	mmu:55985/mmu:57266/mmu:20305/mmu:14825/mmu:12765/mmu:20310/mmu:12768/mmu:12767/mmu:213208	9
mmu05134	Legionellosis	10/224	97/8266	0.000279533	0.00596949	ENSMUSG00000000290/ENSMUSG00000051439/ENSMUSG00000030786/ENSMUSG00000027995/ENSMUSG00000029380/ENSMUSG00000027398/ENSMUSG00000058427/ENSMUSG00000078566/ENSMUSG00000021640/ENSMUSG00000115801	Itgb2/Cd14/Itgam/Tlr2/Cxcl1/Il1b/Cxcl2/Bnip3/Naip1/AC160336.1	mmu:16414/mmu:12475/mmu:16409/mmu:24088/mmu:14825/mmu:16176/mmu:20310/mmu:12176/mmu:17940/mmu:12176	10
mmu05202	Transcriptional misregulation in cancer	15/224	198/8266	0.000301468	0.00596949	ENSMUSG00000017737/ENSMUSG00000051439/ENSMUSG00000030786/ENSMUSG00000000385/ENSMUSG00000035356/ENSMUSG00000015312/ENSMUSG00000022952/ENSMUSG00000026073/ENSMUSG00000021453/ENSMUSG00000022346/ENSMUSG00000023067/ENSMUSG00000009350/ENSMUSG00000005533/ENSMUSG00000027715/ENSMUSG00000039153	Mmp9/Cd14/Itgam/Tmprss2/Nfkbiz/Gadd45b/Runx1/Il1r2/Gadd45g/Myc/Cdkn1a/Mpo/Igf1r/Ccna2/Runx2	mmu:17395/mmu:12475/mmu:16409/mmu:50528/mmu:80859/mmu:17873/mmu:12394/mmu:16178/mmu:23882/mmu:17869/mmu:12575/mmu:17523/mmu:16001/mmu:12428/mmu:12393	15
mmu04630	JAK-STAT signaling pathway	12/224	137/8266	0.000327816	0.00596949	ENSMUSG00000053113/ENSMUSG00000071714/ENSMUSG00000057722/ENSMUSG00000028859/ENSMUSG00000022146/ENSMUSG00000029711/ENSMUSG00000022346/ENSMUSG00000023067/ENSMUSG00000028017/ENSMUSG00000032578/ENSMUSG00000038037/ENSMUSG00000044244	Socs3/Csf2rb2/Lepr/Csf3r/Osmr/Epo/Myc/Cdkn1a/Egf/Cish/Socs1/Il20rb	mmu:12702/mmu:12984/mmu:16847/mmu:12986/mmu:18414/mmu:13856/mmu:17869/mmu:12575/mmu:13645/mmu:12700/mmu:12703/mmu:213208	12
mmu04610	Complement and coagulation cascades	10/224	99/8266	0.000330328	0.00596949	ENSMUSG00000000290/ENSMUSG00000030786/ENSMUSG00000037411/ENSMUSG00000030111/ENSMUSG00000074743/ENSMUSG00000046223/ENSMUSG00000027611/ENSMUSG00000021070/ENSMUSG00000039109/ENSMUSG00000041550	Itgb2/Itgam/Serpine1/A2m/Thbd/Plaur/Procr/Bdkrb2/F13a1/Serpina5	mmu:16414/mmu:16409/mmu:18787/mmu:232345/mmu:21824/mmu:18793/mmu:19124/mmu:12062/mmu:74145/mmu:268591	10
mmu05210	Colorectal cancer	10/224	99/8266	0.000330328	0.00596949	ENSMUSG00000015312/ENSMUSG00000027381/ENSMUSG00000052684/ENSMUSG00000021453/ENSMUSG00000021250/ENSMUSG00000022346/ENSMUSG00000024521/ENSMUSG00000023067/ENSMUSG00000028017/ENSMUSG00000029378	Gadd45b/Bcl2l11/Jun/Gadd45g/Fos/Myc/Pmaip1/Cdkn1a/Egf/Areg	mmu:17873/mmu:12125/mmu:16476/mmu:23882/mmu:14281/mmu:17869/mmu:58801/mmu:12575/mmu:13645/mmu:11839	10
mmu04621	NOD-like receptor signaling pathway	14/224	181/8266	0.000387438	0.00653478	ENSMUSG00000019850/ENSMUSG00000029380/ENSMUSG00000022534/ENSMUSG00000052684/ENSMUSG00000004864/ENSMUSG00000020572/ENSMUSG00000078817/ENSMUSG00000038357/ENSMUSG00000027398/ENSMUSG00000058427/ENSMUSG00000022221/ENSMUSG00000032661/ENSMUSG00000021640/ENSMUSG00000083813	Tnfaip3/Cxcl1/Mefv/Jun/Mapk13/Nampt/Nlrp12/Camp/Il1b/Cxcl2/Ripk3/Oas3/Naip1/Gm15502	mmu:21929/mmu:14825/mmu:54483/mmu:16476/mmu:26415/mmu:59027/mmu:378425/mmu:12796/mmu:16176/mmu:20310/mmu:56532/mmu:246727/mmu:17940/mmu:22333	14
mmu05146	Amoebiasis	10/224	102/8266	0.000420817	0.00665416	ENSMUSG00000000290/ENSMUSG00000051439/ENSMUSG00000030786/ENSMUSG00000027995/ENSMUSG00000029380/ENSMUSG00000031502/ENSMUSG00000026073/ENSMUSG00000026072/ENSMUSG00000027398/ENSMUSG00000058427	Itgb2/Cd14/Itgam/Tlr2/Cxcl1/Col4a1/Il1r2/Il1r1/Il1b/Cxcl2	mmu:16414/mmu:12475/mmu:16409/mmu:24088/mmu:14825/mmu:12826/mmu:16178/mmu:16177/mmu:16176/mmu:20310	10
mmu05140	Leishmaniasis	9/224	86/8266	0.000503793	0.00732614	ENSMUSG00000000290/ENSMUSG00000059089/ENSMUSG00000030786/ENSMUSG00000027995/ENSMUSG00000027009/ENSMUSG00000052684/ENSMUSG00000004864/ENSMUSG00000021250/ENSMUSG00000027398	Itgb2/Fcgr4/Itgam/Tlr2/Itga4/Jun/Mapk13/Fos/Il1b	mmu:16414/mmu:246256/mmu:16409/mmu:24088/mmu:16401/mmu:16476/mmu:26415/mmu:14281/mmu:16176	9
mmu05144	Malaria	7/224	53/8266	0.000521227	0.00732614	ENSMUSG00000000290/ENSMUSG00000037405/ENSMUSG00000027995/ENSMUSG00000027962/ENSMUSG00000027398/ENSMUSG00000073940/ENSMUSG00000051839	Itgb2/Icam1/Tlr2/Vcam1/Il1b/Hbb-bt/Gypa	mmu:16414/mmu:15894/mmu:24088/mmu:22329/mmu:16176/mmu:100503605/mmu:14934	7
mmu04068	FoxO signaling pathway	12/224	145/8266	0.000550823	0.00733464	ENSMUSG00000015312/ENSMUSG00000027381/ENSMUSG00000004864/ENSMUSG00000041431/ENSMUSG00000021453/ENSMUSG00000078566/ENSMUSG00000023067/ENSMUSG00000003573/ENSMUSG00000005533/ENSMUSG00000028017/ENSMUSG00000115801/ENSMUSG00000032218	Gadd45b/Bcl2l11/Mapk13/Ccnb1/Gadd45g/Bnip3/Cdkn1a/Homer3/Igf1r/Egf/AC160336.1/Ccnb2	mmu:17873/mmu:12125/mmu:26415/mmu:268697/mmu:23882/mmu:12176/mmu:12575/mmu:26558/mmu:16001/mmu:13645/mmu:12176/mmu:12442	12
mmu04151	PI3K-Akt signaling pathway	21/224	360/8266	0.000736802	0.00932054	ENSMUSG00000027995/ENSMUSG00000027009/ENSMUSG00000028859/ENSMUSG00000022146/ENSMUSG00000027381/ENSMUSG00000020689/ENSMUSG00000020357/ENSMUSG00000031565/ENSMUSG00000015533/ENSMUSG00000020108/ENSMUSG00000031502/ENSMUSG00000029711/ENSMUSG00000022346/ENSMUSG00000031465/ENSMUSG00000020901/ENSMUSG00000049107/ENSMUSG00000023067/ENSMUSG00000005533/ENSMUSG00000028017/ENSMUSG00000040003/ENSMUSG00000029378	Tlr2/Itga4/Csf3r/Osmr/Bcl2l11/Itgb3/Flt4/Fgfr1/Itga2/Ddit4/Col4a1/Epo/Myc/Angpt2/Pik3r5/Ntf3/Cdkn1a/Igf1r/Egf/Magi2/Areg	mmu:24088/mmu:16401/mmu:12986/mmu:18414/mmu:12125/mmu:16416/mmu:14257/mmu:14182/mmu:16398/mmu:74747/mmu:12826/mmu:13856/mmu:17869/mmu:11601/mmu:320207/mmu:18205/mmu:12575/mmu:16001/mmu:13645/mmu:50791/mmu:11839	21
mmu04620	Toll-like receptor signaling pathway	9/224	92/8266	0.000827201	0.0099658	ENSMUSG00000051439/ENSMUSG00000027995/ENSMUSG00000052684/ENSMUSG00000004864/ENSMUSG00000016024/ENSMUSG00000040522/ENSMUSG00000021250/ENSMUSG00000027398/ENSMUSG00000044827	Cd14/Tlr2/Jun/Mapk13/Lbp/Tlr8/Fos/Il1b/Tlr1	mmu:12475/mmu:24088/mmu:16476/mmu:26415/mmu:16803/mmu:170744/mmu:14281/mmu:16176/mmu:21897	9
mmu05150	Staphylococcus aureus infection	7/224	64/8266	0.00163314	0.0187812	ENSMUSG00000000290/ENSMUSG00000059089/ENSMUSG00000030786/ENSMUSG00000037405/ENSMUSG00000052270/ENSMUSG00000038357/ENSMUSG00000044748	Itgb2/Fcgr4/Itgam/Icam1/Fpr2/Camp/Defb1	mmu:16414/mmu:246256/mmu:16409/mmu:15894/mmu:14289/mmu:12796/mmu:13214	7
mmu05205	Proteoglycans in cancer	14/224	215/8266	0.0020816	0.0228976	ENSMUSG00000017737/ENSMUSG00000027995/ENSMUSG00000020044/ENSMUSG00000020689/ENSMUSG00000004864/ENSMUSG00000031565/ENSMUSG00000031543/ENSMUSG00000015533/ENSMUSG00000046223/ENSMUSG00000022346/ENSMUSG00000024486/ENSMUSG00000023067/ENSMUSG00000025351/ENSMUSG00000005533	Mmp9/Tlr2/Timp3/Itgb3/Mapk13/Fgfr1/Ank1/Itga2/Plaur/Myc/Hbegf/Cdkn1a/Cd63/Igf1r	mmu:17395/mmu:24088/mmu:21859/mmu:16416/mmu:26415/mmu:14182/mmu:11733/mmu:16398/mmu:18793/mmu:17869/mmu:15200/mmu:12575/mmu:12512/mmu:16001	14
mmu04930	Type II diabetes mellitus	6/224	50/8266	0.00217261	0.0229029	ENSMUSG00000053113/ENSMUSG00000032294/ENSMUSG00000004113/ENSMUSG00000051331/ENSMUSG00000111394/ENSMUSG00000038037	Socs3/Pkm/Cacna1b/Cacna1c/Gm49759/Socs1	mmu:12702/mmu:18746/mmu:12287/mmu:12288/mmu:18746/mmu:12703	6
mmu04917	Prolactin signaling pathway	7/224	69/8266	0.00253059	0.024803	ENSMUSG00000053113/ENSMUSG00000003555/ENSMUSG00000004864/ENSMUSG00000021250/ENSMUSG00000026321/ENSMUSG00000032578/ENSMUSG00000038037	Socs3/Cyp17a1/Mapk13/Fos/Tnfrsf11a/Cish/Socs1	mmu:12702/mmu:13074/mmu:26415/mmu:14281/mmu:21934/mmu:12700/mmu:12703	7
mmu05418	Fluid shear stress and atherosclerosis	12/224	173/8266	0.00254892	0.024803	ENSMUSG00000017737/ENSMUSG00000037405/ENSMUSG00000005413/ENSMUSG00000052684/ENSMUSG00000020689/ENSMUSG00000004864/ENSMUSG00000074743/ENSMUSG00000027962/ENSMUSG00000026073/ENSMUSG00000026072/ENSMUSG00000021250/ENSMUSG00000027398	Mmp9/Icam1/Hmox1/Jun/Itgb3/Mapk13/Thbd/Vcam1/Il1r2/Il1r1/Fos/Il1b	mmu:17395/mmu:15894/mmu:15368/mmu:16476/mmu:16416/mmu:26415/mmu:21824/mmu:22329/mmu:16178/mmu:16177/mmu:14281/mmu:16176	12
mmu05152	Tuberculosis	12/224	179/8266	0.00337436	0.0312725	ENSMUSG00000000290/ENSMUSG00000059089/ENSMUSG00000051439/ENSMUSG00000030786/ENSMUSG00000027995/ENSMUSG00000004864/ENSMUSG00000016024/ENSMUSG00000038357/ENSMUSG00000027398/ENSMUSG00000044827/ENSMUSG00000038600/ENSMUSG00000030142	Itgb2/Fcgr4/Cd14/Itgam/Tlr2/Mapk13/Lbp/Camp/Il1b/Tlr1/Atp6v0a4/Clec4e	mmu:16414/mmu:246256/mmu:12475/mmu:16409/mmu:24088/mmu:26415/mmu:16803/mmu:12796/mmu:16176/mmu:21897/mmu:140494/mmu:56619	12
mmu04514	Cell adhesion molecules (CAMs)	11/224	157/8266	0.00352928	0.0312725	ENSMUSG00000000290/ENSMUSG00000030786/ENSMUSG00000037405/ENSMUSG00000027009/ENSMUSG00000027322/ENSMUSG00000027962/ENSMUSG00000053062/ENSMUSG00000000305/ENSMUSG00000026012/ENSMUSG00000021614/ENSMUSG00000031302	Itgb2/Itgam/Icam1/Itga4/Siglec1/Vcam1/Jam2/Cdh4/Cd28/Vcan/Nlgn3	mmu:16414/mmu:16409/mmu:15894/mmu:16401/mmu:20612/mmu:22329/mmu:67374/mmu:12561/mmu:12487/mmu:13003/mmu:245537	11
mmu05224	Breast cancer	10/224	135/8266	0.0035846	0.0312725	ENSMUSG00000015312/ENSMUSG00000052684/ENSMUSG00000020357/ENSMUSG00000031565/ENSMUSG00000021453/ENSMUSG00000021250/ENSMUSG00000022346/ENSMUSG00000023067/ENSMUSG00000005533/ENSMUSG00000028017	Gadd45b/Jun/Flt4/Fgfr1/Gadd45g/Fos/Myc/Cdkn1a/Igf1r/Egf	mmu:17873/mmu:16476/mmu:14257/mmu:14182/mmu:23882/mmu:14281/mmu:17869/mmu:12575/mmu:16001/mmu:13645	10
mmu04670	Leukocyte transendothelial migration	9/224	120/8266	0.00518828	0.0428662	ENSMUSG00000000290/ENSMUSG00000017737/ENSMUSG00000030786/ENSMUSG00000037405/ENSMUSG00000027009/ENSMUSG00000004864/ENSMUSG00000027962/ENSMUSG00000053062/ENSMUSG00000045382	Itgb2/Mmp9/Itgam/Icam1/Itga4/Mapk13/Vcam1/Jam2/Cxcr4	mmu:16414/mmu:17395/mmu:16409/mmu:15894/mmu:16401/mmu:26415/mmu:22329/mmu:67374/mmu:12767	9
mmu05219	Bladder cancer	5/224	42/8266	0.00525238	0.0428662	ENSMUSG00000017737/ENSMUSG00000022346/ENSMUSG00000024486/ENSMUSG00000023067/ENSMUSG00000028017	Mmp9/Myc/Hbegf/Cdkn1a/Egf	mmu:17395/mmu:17869/mmu:15200/mmu:12575/mmu:13645	5

## Sheet: DSSvsCON_down_KEGGenrich_signif
Supplementary File 1: KEGG pathways that are most significantly enriched with differentially expressed genes in liver
KEGGID	Description	GeneRatio	BgRatio	pvalue	padj	geneID	geneName	keggID	Count
mmu00982	Drug metabolism - cytochrome P450	16/68	84/8266	2.79532e-18	1.96471e-16	ENSMUSG00000103653/ENSMUSG00000025936/ENSMUSG00000060803/ENSMUSG00000090306/ENSMUSG00000057933/ENSMUSG00000054630/ENSMUSG00000090175/ENSMUSG00000035780/ENSMUSG00000107369/ENSMUSG00000058135/ENSMUSG00000025479/ENSMUSG00000040562/ENSMUSG00000061906/ENSMUSG00000070704/ENSMUSG00000110935/ENSMUSG00000032348	Gstp-ps/Gm4956/Gstp1/Adh6-ps1/Gsta2/Ugt2b5/Ugt1a9/Ugt2a3/Gstm2-ps1/Gstm1/Cyp2e1/Gstm2/Ugt2b38/Ugt2b36/Gm8834/Gsta4	mmu:14869/mmu:14860/mmu:14870/mmu:11529/mmu:14858/mmu:22238/mmu:394434/mmu:72094/mmu:14862/mmu:14862/mmu:13106/mmu:14863/mmu:100559/mmu:231396/mmu:14864/mmu:14860	16
mmu00980	Metabolism of xenobiotics by cytochrome P450	16/68	86/8266	4.18023e-18	1.96471e-16	ENSMUSG00000103653/ENSMUSG00000025936/ENSMUSG00000060803/ENSMUSG00000090306/ENSMUSG00000057933/ENSMUSG00000054630/ENSMUSG00000090175/ENSMUSG00000035780/ENSMUSG00000107369/ENSMUSG00000058135/ENSMUSG00000025479/ENSMUSG00000040562/ENSMUSG00000061906/ENSMUSG00000070704/ENSMUSG00000110935/ENSMUSG00000032348	Gstp-ps/Gm4956/Gstp1/Adh6-ps1/Gsta2/Ugt2b5/Ugt1a9/Ugt2a3/Gstm2-ps1/Gstm1/Cyp2e1/Gstm2/Ugt2b38/Ugt2b36/Gm8834/Gsta4	mmu:14869/mmu:14860/mmu:14870/mmu:11529/mmu:14858/mmu:22238/mmu:394434/mmu:72094/mmu:14862/mmu:14862/mmu:13106/mmu:14863/mmu:100559/mmu:231396/mmu:14864/mmu:14860	16
mmu05204	Chemical carcinogenesis	17/68	109/8266	7.86347e-18	2.46389e-16	ENSMUSG00000103653/ENSMUSG00000025936/ENSMUSG00000060803/ENSMUSG00000090306/ENSMUSG00000057933/ENSMUSG00000054630/ENSMUSG00000090175/ENSMUSG00000035780/ENSMUSG00000107369/ENSMUSG00000058135/ENSMUSG00000025479/ENSMUSG00000040562/ENSMUSG00000061906/ENSMUSG00000070704/ENSMUSG00000110935/ENSMUSG00000025002/ENSMUSG00000032348	Gstp-ps/Gm4956/Gstp1/Adh6-ps1/Gsta2/Ugt2b5/Ugt1a9/Ugt2a3/Gstm2-ps1/Gstm1/Cyp2e1/Gstm2/Ugt2b38/Ugt2b36/Gm8834/Cyp2c55/Gsta4	mmu:14869/mmu:14860/mmu:14870/mmu:11529/mmu:14858/mmu:22238/mmu:394434/mmu:72094/mmu:14862/mmu:14862/mmu:13106/mmu:14863/mmu:100559/mmu:231396/mmu:14864/mmu:72082/mmu:14860	17
mmu00983	Drug metabolism - other enzymes	17/68	120/8266	4.28791e-17	1.00766e-15	ENSMUSG00000103653/ENSMUSG00000025936/ENSMUSG00000060803/ENSMUSG00000057933/ENSMUSG00000054630/ENSMUSG00000061825/ENSMUSG00000090175/ENSMUSG00000035780/ENSMUSG00000107369/ENSMUSG00000058135/ENSMUSG00000025479/ENSMUSG00000040562/ENSMUSG00000031886/ENSMUSG00000061906/ENSMUSG00000070704/ENSMUSG00000110935/ENSMUSG00000032348	Gstp-ps/Gm4956/Gstp1/Gsta2/Ugt2b5/Ces2c/Ugt1a9/Ugt2a3/Gstm2-ps1/Gstm1/Cyp2e1/Gstm2/Ces2e/Ugt2b38/Ugt2b36/Gm8834/Gsta4	mmu:14869/mmu:14860/mmu:14870/mmu:14858/mmu:22238/mmu:234671/mmu:394434/mmu:72094/mmu:14862/mmu:14862/mmu:13106/mmu:14863/mmu:234673/mmu:100559/mmu:231396/mmu:14864/mmu:14860	17
mmu00480	Glutathione metabolism	11/68	85/8266	6.66646e-11	1.25329e-09	ENSMUSG00000103653/ENSMUSG00000025936/ENSMUSG00000060803/ENSMUSG00000057933/ENSMUSG00000107369/ENSMUSG00000058135/ENSMUSG00000040562/ENSMUSG00000030004/ENSMUSG00000110935/ENSMUSG00000004341/ENSMUSG00000032348	Gstp-ps/Gm4956/Gstp1/Gsta2/Gstm2-ps1/Gstm1/Gstm2/Nat8/Gm8834/Gpx6/Gsta4	mmu:14869/mmu:14860/mmu:14870/mmu:14858/mmu:14862/mmu:14862/mmu:14863/mmu:68396/mmu:14864/mmu:75512/mmu:14860	11
mmu01524	Platinum drug resistance	9/68	91/8266	4.59939e-08	7.20572e-07	ENSMUSG00000103653/ENSMUSG00000025936/ENSMUSG00000060803/ENSMUSG00000057933/ENSMUSG00000107369/ENSMUSG00000058135/ENSMUSG00000040562/ENSMUSG00000110935/ENSMUSG00000032348	Gstp-ps/Gm4956/Gstp1/Gsta2/Gstm2-ps1/Gstm1/Gstm2/Gm8834/Gsta4	mmu:14869/mmu:14860/mmu:14870/mmu:14858/mmu:14862/mmu:14862/mmu:14863/mmu:14864/mmu:14860	9
mmu00830	Retinol metabolism	9/68	102/8266	1.25169e-07	1.68084e-06	ENSMUSG00000078597/ENSMUSG00000090306/ENSMUSG00000066071/ENSMUSG00000054630/ENSMUSG00000090175/ENSMUSG00000035780/ENSMUSG00000061906/ENSMUSG00000070704/ENSMUSG00000025002	Cyp4a12b/Adh6-ps1/Cyp4a12a/Ugt2b5/Ugt1a9/Ugt2a3/Ugt2b38/Ugt2b36/Cyp2c55	mmu:13118/mmu:11529/mmu:277753/mmu:22238/mmu:394434/mmu:72094/mmu:100559/mmu:231396/mmu:72082	9
mmu04976	Bile secretion	9/68	105/8266	1.61063e-07	1.89249e-06	ENSMUSG00000024254/ENSMUSG00000040505/ENSMUSG00000054630/ENSMUSG00000037583/ENSMUSG00000090175/ENSMUSG00000035780/ENSMUSG00000030236/ENSMUSG00000061906/ENSMUSG00000070704	Abcg8/Abcg5/Ugt2b5/Nr0b2/Ugt1a9/Ugt2a3/Slco1b2/Ugt2b38/Ugt2b36	mmu:67470/mmu:27409/mmu:22238/mmu:23957/mmu:394434/mmu:72094/mmu:28253/mmu:100559/mmu:231396	9
mmu00053	Ascorbate and aldarate metabolism	6/68	37/8266	4.71088e-07	4.92026e-06	ENSMUSG00000054630/ENSMUSG00000090175/ENSMUSG00000035780/ENSMUSG00000061906/ENSMUSG00000070704/ENSMUSG00000010025	Ugt2b5/Ugt1a9/Ugt2a3/Ugt2b38/Ugt2b36/Aldh3a2	mmu:22238/mmu:394434/mmu:72094/mmu:100559/mmu:231396/mmu:11671	6
mmu05418	Fluid shear stress and atherosclerosis	10/68	173/8266	1.26693e-06	1.19092e-05	ENSMUSG00000103653/ENSMUSG00000025936/ENSMUSG00000060803/ENSMUSG00000057933/ENSMUSG00000076441/ENSMUSG00000107369/ENSMUSG00000058135/ENSMUSG00000040562/ENSMUSG00000110935/ENSMUSG00000032348	Gstp-ps/Gm4956/Gstp1/Gsta2/Ass1/Gstm2-ps1/Gstm1/Gstm2/Gm8834/Gsta4	mmu:14869/mmu:14860/mmu:14870/mmu:14858/mmu:11898/mmu:14862/mmu:14862/mmu:14863/mmu:14864/mmu:14860	10
mmu00590	Arachidonic acid metabolism	7/68	78/8266	3.09727e-06	2.64676e-05	ENSMUSG00000078597/ENSMUSG00000066071/ENSMUSG00000027983/ENSMUSG00000022040/ENSMUSG00000025479/ENSMUSG00000025002/ENSMUSG00000004341	Cyp4a12b/Cyp4a12a/Cyp2u1/Ephx2/Cyp2e1/Cyp2c55/Gpx6	mmu:13118/mmu:277753/mmu:71519/mmu:13850/mmu:13106/mmu:72082/mmu:75512	7
mmu05225	Hepatocellular carcinoma	9/68	189/8266	2.17235e-05	0.000170167	ENSMUSG00000103653/ENSMUSG00000025936/ENSMUSG00000060803/ENSMUSG00000057933/ENSMUSG00000107369/ENSMUSG00000058135/ENSMUSG00000040562/ENSMUSG00000110935/ENSMUSG00000032348	Gstp-ps/Gm4956/Gstp1/Gsta2/Gstm2-ps1/Gstm1/Gstm2/Gm8834/Gsta4	mmu:14869/mmu:14860/mmu:14870/mmu:14858/mmu:14862/mmu:14862/mmu:14863/mmu:14864/mmu:14860	9
mmu00140	Steroid hormone biosynthesis	7/68	107/8266	2.53316e-05	0.000183167	ENSMUSG00000054630/ENSMUSG00000090175/ENSMUSG00000035780/ENSMUSG00000025479/ENSMUSG00000061906/ENSMUSG00000070704/ENSMUSG00000025002	Ugt2b5/Ugt1a9/Ugt2a3/Cyp2e1/Ugt2b38/Ugt2b36/Cyp2c55	mmu:22238/mmu:394434/mmu:72094/mmu:13106/mmu:100559/mmu:231396/mmu:72082	7
mmu00040	Pentose and glucuronate interconversions	5/68	51/8266	5.68904e-05	0.000356513	ENSMUSG00000054630/ENSMUSG00000090175/ENSMUSG00000035780/ENSMUSG00000061906/ENSMUSG00000070704	Ugt2b5/Ugt1a9/Ugt2a3/Ugt2b38/Ugt2b36	mmu:22238/mmu:394434/mmu:72094/mmu:100559/mmu:231396	5
mmu00860	Porphyrin and chlorophyll metabolism	5/68	51/8266	5.68904e-05	0.000356513	ENSMUSG00000054630/ENSMUSG00000090175/ENSMUSG00000035780/ENSMUSG00000061906/ENSMUSG00000070704	Ugt2b5/Ugt1a9/Ugt2a3/Ugt2b38/Ugt2b36	mmu:22238/mmu:394434/mmu:72094/mmu:100559/mmu:231396	5
mmu00071	Fatty acid degradation	4/68	55/8266	0.00104205	0.00612205	ENSMUSG00000078597/ENSMUSG00000090306/ENSMUSG00000066071/ENSMUSG00000010025	Cyp4a12b/Adh6-ps1/Cyp4a12a/Aldh3a2	mmu:13118/mmu:11529/mmu:277753/mmu:11671	4
mmu00062	Fatty acid elongation	3/68	36/8266	0.00313119	0.0173136	ENSMUSG00000038754/ENSMUSG00000072949/ENSMUSG00000032349	Elovl3/Acot1/Elovl5	mmu:12686/mmu:26897/mmu:68801	3
mmu04975	Fat digestion and absorption	3/68	39/8266	0.00393806	0.0205654	ENSMUSG00000024254/ENSMUSG00000040505/ENSMUSG00000023057	Abcg8/Abcg5/Fabp2	mmu:67470/mmu:27409/mmu:14079	3
mmu01040	Biosynthesis of unsaturated fatty acids	3/68	41/8266	0.00454004	0.0224612	ENSMUSG00000038754/ENSMUSG00000072949/ENSMUSG00000032349	Elovl3/Acot1/Elovl5	mmu:12686/mmu:26897/mmu:68801	3
mmu00350	Tyrosine metabolism	3/68	42/8266	0.00486077	0.0228456	ENSMUSG00000090306/ENSMUSG00000022129/ENSMUSG00000022821	Adh6-ps1/Dct/Hgd	mmu:11529/mmu:13190/mmu:15233	3
mmu03320	PPAR signaling pathway	4/68	96/8266	0.00789151	0.0353239	ENSMUSG00000078597/ENSMUSG00000066071/ENSMUSG00000032418/ENSMUSG00000023057	Cyp4a12b/Cyp4a12a/Me1/Fabp2	mmu:13118/mmu:277753/mmu:17436/mmu:14079	4
mmu02010	ABC transporters	3/68	52/8266	0.00882691	0.037715	ENSMUSG00000024254/ENSMUSG00000040505/ENSMUSG00000041828	Abcg8/Abcg5/Abca8a	mmu:67470/mmu:27409/mmu:217258	3
mmu04979	Cholesterol metabolism	3/68	56/8266	0.0108167	0.0442074	ENSMUSG00000024254/ENSMUSG00000040505/ENSMUSG00000027070	Abcg8/Abcg5/Lrp2	mmu:67470/mmu:27409/mmu:14725	3
