# Supplementary material for: Multi-Omics Analysis of the Gut-Liver Axis Reveals the Mechanism of Liver Injury in Colitis Mice
Source: Front Immunol. 2022 Jan 6;12:773070. doi: 10.3389/fimmu.2021.773070 (PMC8770869; doi:10.3389/fimmu.2021.773070)
Supplement: Supplementary file 2 [file Table_2.xlsx]

## Sheet: DSSvsCON_up_KEGGenrich_signif
Supplementary File 2: KEGG pathways that are most significantly enriched with differentially expressed genes in colon
KEGGID	Description	GeneRatio	BgRatio	pvalue	padj	geneID	geneName	keggID	Count
mmu04080	Neuroactive ligand-receptor interaction	61/504	300/9308	4.70464e-20	1.32671e-17	ENSMUSG00000029778/ENSMUSG00000045573/ENSMUSG00000044288/ENSMUSG00000001985/ENSMUSG00000033981/ENSMUSG00000067586/ENSMUSG00000024462/ENSMUSG00000003378/ENSMUSG00000026228/ENSMUSG00000032303/ENSMUSG00000027400/ENSMUSG00000035200/ENSMUSG00000056755/ENSMUSG00000028020/ENSMUSG00000056073/ENSMUSG00000033676/ENSMUSG00000020524/ENSMUSG00000042429/ENSMUSG00000030666/ENSMUSG00000025892/ENSMUSG00000061762/…	Adcyap1r1/Penk/Cnr1/Grik3/Gria2/S1pr3/Gabbr1/Grik5/Htr2b/Chrna3/Pdyn/Chrnb4/Grm7/Glrb/Grik2/Gabrb3/Gria1/Adora1/Calcb/Gria4/Tac1/Grin1/Oprl1/Tacr1/Grp/Oprk1/Ptgir/Npy2r/Grik1/P2rx2/Gabrg3/Mchr1/Gabre/Ntsr1/Gabrg2/Chrm4/Agtr1a/Grik4/Sctr/Oxtr/Adra2b/Sst/Chrna5/Galr1/Adcyap1/Gpr156/Rxfp3/P2rx1/Gal/Cckar/Calca/Kng2/Chrna6/Mc5r/Hrh3/Grid1/Gabrg1/Cckbr/Gabra2/Htr2c/Grm4	mmu:11517/mmu:18619/mmu:12801/mmu:14807/mmu:14800/mmu:13610/mmu:54393/mmu:14809/mmu:15559/mmu:110834/mmu:18610/mmu:108015/mmu:108073/mmu:14658/mmu:14806/mmu:14402/mmu:14799/mmu:11539/mmu:116903/mmu:14802/mmu:21333/mmu:14810/mmu:18389/mmu:21336/mmu:225642/mmu:18387/mmu:19222/mmu:18167/mmu:14805/mmu:231602/mmu:14407/mmu:207911/mmu:14404/mmu:18216/mmu:14406/mmu:12672/mmu:11607/mmu:110637/mmu:319229/…	61
mmu04724	Glutamatergic synapse	25/504	128/9308	1.63026e-08	2.29867e-06	ENSMUSG00000051331/ENSMUSG00000001985/ENSMUSG00000071658/ENSMUSG00000033981/ENSMUSG00000020886/ENSMUSG00000003378/ENSMUSG00000042249/ENSMUSG00000031748/ENSMUSG00000050211/ENSMUSG00000015968/ENSMUSG00000056755/ENSMUSG00000056073/ENSMUSG00000020524/ENSMUSG00000026824/ENSMUSG00000025892/ENSMUSG00000026959/ENSMUSG00000038738/ENSMUSG00000003279/ENSMUSG00000022935/ENSMUSG00000023439/ENSMUSG00000020431/…	Cacna1c/Grik3/Gng3/Gria2/Dlg4/Grik5/Grk3/Gnao1/Pla2g4e/Cacna1d/Grm7/Grik2/Gria1/Kcnj3/Gria4/Grin1/Shank1/Dlgap1/Grik1/Gnb3/Adcy1/Grik4/Slc17a6/Slc1a7/Grm4	mmu:12288/mmu:14807/mmu:14704/mmu:14800/mmu:13385/mmu:14809/mmu:320129/mmu:14681/mmu:329502/mmu:12289/mmu:108073/mmu:14806/mmu:14799/mmu:16519/mmu:14802/mmu:14810/mmu:243961/mmu:224997/mmu:14805/mmu:14695/mmu:432530/mmu:110637/mmu:140919/mmu:242607/mmu:268934	25
mmu04713	Circadian entrainment	22/504	111/9308	9.07498e-08	8.53048e-06	ENSMUSG00000029361/ENSMUSG00000029778/ENSMUSG00000024112/ENSMUSG00000051331/ENSMUSG00000057378/ENSMUSG00000071658/ENSMUSG00000033981/ENSMUSG00000031748/ENSMUSG00000024617/ENSMUSG00000020866/ENSMUSG00000015968/ENSMUSG00000020524/ENSMUSG00000026824/ENSMUSG00000025892/ENSMUSG00000021313/ENSMUSG00000026959/ENSMUSG00000028005/ENSMUSG00000033910/ENSMUSG00000023439/ENSMUSG00000020431/ENSMUSG00000032034/…	Nos1/Adcyap1r1/Cacna1h/Cacna1c/Ryr3/Gng3/Gria2/Gnao1/Camk2a/Cacna1g/Cacna1d/Gria1/Kcnj3/Gria4/Ryr2/Grin1/Gucy1b1/Gucy1a1/Gnb3/Adcy1/Kcnj5/Adcyap1	mmu:18125/mmu:11517/mmu:58226/mmu:12288/mmu:20192/mmu:14704/mmu:14800/mmu:14681/mmu:12322/mmu:12291/mmu:12289/mmu:14799/mmu:16519/mmu:14802/mmu:20191/mmu:14810/mmu:54195/mmu:60596/mmu:14695/mmu:432530/mmu:16521/mmu:11516	22
mmu04020	Calcium signaling pathway	31/504	215/9308	4.93748e-07	2.67575e-05	ENSMUSG00000029361/ENSMUSG00000024112/ENSMUSG00000051331/ENSMUSG00000057378/ENSMUSG00000026228/ENSMUSG00000030302/ENSMUSG00000004347/ENSMUSG00000024617/ENSMUSG00000061878/ENSMUSG00000020866/ENSMUSG00000015968/ENSMUSG00000021313/ENSMUSG00000004110/ENSMUSG00000026959/ENSMUSG00000024524/ENSMUSG00000030043/ENSMUSG00000030376/ENSMUSG00000029503/ENSMUSG00000028978/ENSMUSG00000027568/ENSMUSG00000049115/…	Nos1/Cacna1h/Cacna1c/Ryr3/Htr2b/Atp2b2/Pde1c/Camk2a/Sphk1/Cacna1g/Cacna1d/Ryr2/Cacna1e/Grin1/Gnal/Tacr1/Slc8a2/P2rx2/Nos3/Ntsr1/Agtr1a/Adcy1/Tnnc1/Oxtr/Slc8a3/P2rx1/Cckar/Atp2b3/Cckbr/Htr2c/Trdn	mmu:18125/mmu:58226/mmu:12288/mmu:20192/mmu:15559/mmu:11941/mmu:18575/mmu:12322/mmu:20698/mmu:12291/mmu:12289/mmu:20191/mmu:12290/mmu:14810/mmu:14680/mmu:21336/mmu:110891/mmu:231602/mmu:18127/mmu:18216/mmu:11607/mmu:432530/mmu:21924/mmu:18430/mmu:110893/mmu:18436/mmu:12425/mmu:320707/mmu:12426/mmu:15560/mmu:76757	31
mmu04261	Adrenergic signaling in cardiomyocytes	27/504	172/9308	4.95788e-07	2.67575e-05	ENSMUSG00000040118/ENSMUSG00000051331/ENSMUSG00000024500/ENSMUSG00000030302/ENSMUSG00000041329/ENSMUSG00000057914/ENSMUSG00000024617/ENSMUSG00000034810/ENSMUSG00000015968/ENSMUSG00000032511/ENSMUSG00000021313/ENSMUSG00000030376/ENSMUSG00000053137/ENSMUSG00000022610/ENSMUSG00000017412/ENSMUSG00000007097/ENSMUSG00000021991/ENSMUSG00000020723/ENSMUSG00000049115/ENSMUSG00000020431/ENSMUSG00000040752/…	Cacna2d1/Cacna1c/Ppp2r2b/Atp2b2/Atp1b2/Cacnb2/Camk2a/Scn7a/Cacna1d/Scn5a/Ryr2/Slc8a2/Mapk11/Mapk12/Cacnb4/Atp1a2/Cacna2d3/Cacng4/Agtr1a/Adcy1/Myh6/Creb3l3/Tnnc1/Slc8a3/Atp2b3/Cacng5/Cacng2	mmu:12293/mmu:12288/mmu:72930/mmu:11941/mmu:11932/mmu:12296/mmu:12322/mmu:20272/mmu:12289/mmu:20271/mmu:20191/mmu:110891/mmu:19094/mmu:29857/mmu:12298/mmu:98660/mmu:12294/mmu:54377/mmu:11607/mmu:432530/mmu:17888/mmu:208677/mmu:21924/mmu:110893/mmu:320707/mmu:140723/mmu:12300	27
mmu05033	Nicotine addiction	12/504	39/9308	5.69309e-07	2.67575e-05	ENSMUSG00000033981/ENSMUSG00000033676/ENSMUSG00000020524/ENSMUSG00000025892/ENSMUSG00000026959/ENSMUSG00000055026/ENSMUSG00000031340/ENSMUSG00000020436/ENSMUSG00000030500/ENSMUSG00000031491/ENSMUSG00000001260/ENSMUSG00000000560	Gria2/Gabrb3/Gria1/Gria4/Grin1/Gabrg3/Gabre/Gabrg2/Slc17a6/Chrna6/Gabrg1/Gabra2	mmu:14800/mmu:14402/mmu:14799/mmu:14802/mmu:14810/mmu:14407/mmu:14404/mmu:14406/mmu:140919/mmu:11440/mmu:14405/mmu:14395	12
mmu04742	Taste transduction	14/504	54/9308	6.79964e-07	2.73928e-05	ENSMUSG00000051331/ENSMUSG00000024462/ENSMUSG00000057182/ENSMUSG00000004347/ENSMUSG00000032269/ENSMUSG00000020704/ENSMUSG00000075316/ENSMUSG00000075318/ENSMUSG00000029503/ENSMUSG00000023439/ENSMUSG00000008590/ENSMUSG00000000560/ENSMUSG00000032338/ENSMUSG00000063239	Cacna1c/Gabbr1/Scn3a/Pde1c/Htr3a/Asic2/Scn9a/Scn2a/P2rx2/Gnb3/Htr3b/Gabra2/Hcn4/Grm4	mmu:12288/mmu:54393/mmu:20269/mmu:18575/mmu:15561/mmu:11418/mmu:20274/mmu:110876/mmu:231602/mmu:14695/mmu:57014/mmu:14395/mmu:330953/mmu:268934	14
mmu04725	Cholinergic synapse	21/504	122/9308	2.05396e-06	7.19811e-05	ENSMUSG00000051331/ENSMUSG00000016346/ENSMUSG00000071658/ENSMUSG00000100241/ENSMUSG00000056258/ENSMUSG00000023328/ENSMUSG00000032303/ENSMUSG00000031748/ENSMUSG00000024617/ENSMUSG00000023945/ENSMUSG00000035200/ENSMUSG00000015968/ENSMUSG00000026824/ENSMUSG00000021919/ENSMUSG00000028631/ENSMUSG00000042529/ENSMUSG00000023439/ENSMUSG00000040495/ENSMUSG00000020431/ENSMUSG00000035041/ENSMUSG00000031491	Cacna1c/Kcnq2/Gng3/Slc18a3/Kcnq3/Ache/Chrna3/Gnao1/Camk2a/Slc5a7/Chrnb4/Cacna1d/Kcnj3/Chat/Kcnq4/Kcnj12/Gnb3/Chrm4/Adcy1/Creb3l3/Chrna6	mmu:12288/mmu:16536/mmu:14704/mmu:20508/mmu:110862/mmu:11423/mmu:110834/mmu:14681/mmu:12322/mmu:63993/mmu:108015/mmu:12289/mmu:16519/mmu:12647/mmu:60613/mmu:16515/mmu:14695/mmu:12672/mmu:432530/mmu:208677/mmu:11440	21
mmu04260	Cardiac muscle contraction	20/504	113/9308	2.29727e-06	7.19811e-05	ENSMUSG00000040118/ENSMUSG00000051331/ENSMUSG00000041329/ENSMUSG00000057914/ENSMUSG00000015968/ENSMUSG00000021313/ENSMUSG00000030376/ENSMUSG00000064358/ENSMUSG00000017412/ENSMUSG00000007097/ENSMUSG00000101249/ENSMUSG00000025488/ENSMUSG00000021991/ENSMUSG00000020723/ENSMUSG00000040752/ENSMUSG00000091898/ENSMUSG00000079055/ENSMUSG00000040373/ENSMUSG00000019787/ENSMUSG00000019146	Cacna2d1/Cacna1c/Atp1b2/Cacnb2/Cacna1d/Ryr2/Slc8a2/mt-Co3/Cacnb4/Atp1a2/Gm29216/Cox8b/Cacna2d3/Cacng4/Myh6/Tnnc1/Slc8a3/Cacng5/Trdn/Cacng2	mmu:12293/mmu:12288/mmu:11932/mmu:12296/mmu:12289/mmu:20191/mmu:110891/mmu:17710/mmu:12298/mmu:98660/mmu:17708/mmu:12869/mmu:12294/mmu:54377/mmu:17888/mmu:21924/mmu:110893/mmu:140723/mmu:76757/mmu:12300	20
mmu05032	Morphine addiction	18/504	97/9308	3.66256e-06	0.000103284	ENSMUSG00000071658/ENSMUSG00000024462/ENSMUSG00000042249/ENSMUSG00000031748/ENSMUSG00000004347/ENSMUSG00000033676/ENSMUSG00000042429/ENSMUSG00000026824/ENSMUSG00000023868/ENSMUSG00000031842/ENSMUSG00000023439/ENSMUSG00000055026/ENSMUSG00000031340/ENSMUSG00000020436/ENSMUSG00000020431/ENSMUSG00000032034/ENSMUSG00000001260/ENSMUSG00000000560	Gng3/Gabbr1/Grk3/Gnao1/Pde1c/Gabrb3/Adora1/Kcnj3/Pde10a/Pde4c/Gnb3/Gabrg3/Gabre/Gabrg2/Adcy1/Kcnj5/Gabrg1/Gabra2	mmu:14704/mmu:54393/mmu:320129/mmu:14681/mmu:18575/mmu:14402/mmu:11539/mmu:16519/mmu:23984/mmu:110385/mmu:14695/mmu:14407/mmu:14404/mmu:14406/mmu:432530/mmu:16521/mmu:14405/mmu:14395	18
mmu04911	Insulin secretion	17/504	89/9308	4.52299e-06	0.000115953	ENSMUSG00000029778/ENSMUSG00000051331/ENSMUSG00000027273/ENSMUSG00000041329/ENSMUSG00000061601/ENSMUSG00000024617/ENSMUSG00000015968/ENSMUSG00000021313/ENSMUSG00000007207/ENSMUSG00000040136/ENSMUSG00000000794/ENSMUSG00000007097/ENSMUSG00000020431/ENSMUSG00000035041/ENSMUSG00000024256/ENSMUSG00000029193/ENSMUSG00000002908	Adcyap1r1/Cacna1c/Snap25/Atp1b2/Pclo/Camk2a/Cacna1d/Ryr2/Stx1a/Abcc8/Kcnn3/Atp1a2/Adcy1/Creb3l3/Adcyap1/Cckar/Kcnn1	mmu:11517/mmu:12288/mmu:20614/mmu:11932/mmu:26875/mmu:12322/mmu:12289/mmu:20191/mmu:20907/mmu:20927/mmu:140493/mmu:98660/mmu:432530/mmu:208677/mmu:11516/mmu:12425/mmu:84036	17
mmu04514	Cell adhesion molecules (CAMs)	25/504	179/9308	1.12824e-05	0.000265137	ENSMUSG00000033768/ENSMUSG00000024304/ENSMUSG00000039419/ENSMUSG00000051790/ENSMUSG00000026442/ENSMUSG00000005338/ENSMUSG00000047085/ENSMUSG00000024109/ENSMUSG00000050587/ENSMUSG00000055022/ENSMUSG00000022790/ENSMUSG00000022762/ENSMUSG00000059857/ENSMUSG00000066392/ENSMUSG00000031302/ENSMUSG00000020598/ENSMUSG00000026580/ENSMUSG00000063887/ENSMUSG00000022132/ENSMUSG00000053024/ENSMUSG00000052188/…	Nrxn2/Cdh2/Cntnap2/Nlgn2/Nfasc/Cadm3/Lrrc4b/Nrxn1/Lrrc4c/Cntn1/Igsf11/Ncam2/Ntng1/Nrxn3/Nlgn3/Nrcam/Selp/Nlgn1/Cldn10/Cntn2/Gm14964/Cldn11/Gm48796/Gm10499/H2-Bl	mmu:18190/mmu:12558/mmu:66797/mmu:216856/mmu:269116/mmu:94332/mmu:272381/mmu:18191/mmu:241568/mmu:12805/mmu:207683/mmu:17968/mmu:80883/mmu:18191/mmu:245537/mmu:319504/mmu:20344/mmu:192167/mmu:58187/mmu:21367/mmu:18190/mmu:18417/mmu:83964/mmu:69717/mmu:14963	25
mmu04728	Dopaminergic synapse	23/504	161/9308	1.74069e-05	0.000377595	ENSMUSG00000074657/ENSMUSG00000051331/ENSMUSG00000071658/ENSMUSG00000033981/ENSMUSG00000046709/ENSMUSG00000024500/ENSMUSG00000031748/ENSMUSG00000024617/ENSMUSG00000026764/ENSMUSG00000015968/ENSMUSG00000020524/ENSMUSG00000026824/ENSMUSG00000025892/ENSMUSG00000024524/ENSMUSG00000053137/ENSMUSG00000022610/ENSMUSG00000023439/ENSMUSG00000025468/ENSMUSG00000032034/ENSMUSG00000035041/ENSMUSG00000064329/…	Kif5a/Cacna1c/Gng3/Gria2/Mapk10/Ppp2r2b/Gnao1/Camk2a/Kif5c/Cacna1d/Gria1/Kcnj3/Gria4/Gnal/Mapk11/Mapk12/Gnb3/Caly/Kcnj5/Creb3l3/Scn1a/Th/Slc6a3	mmu:16572/mmu:12288/mmu:14704/mmu:14800/mmu:26414/mmu:72930/mmu:14681/mmu:12322/mmu:16574/mmu:12289/mmu:14799/mmu:16519/mmu:14802/mmu:14680/mmu:19094/mmu:29857/mmu:14695/mmu:68566/mmu:16521/mmu:208677/mmu:20265/mmu:21823/mmu:13162	23
mmu05410	Hypertrophic cardiomyopathy (HCM)	18/504	112/9308	2.90144e-05	0.000559307	ENSMUSG00000040118/ENSMUSG00000051331/ENSMUSG00000025348/ENSMUSG00000057914/ENSMUSG00000015968/ENSMUSG00000021313/ENSMUSG00000030376/ENSMUSG00000034664/ENSMUSG00000017412/ENSMUSG00000021991/ENSMUSG00000020723/ENSMUSG00000040752/ENSMUSG00000025746/ENSMUSG00000091898/ENSMUSG00000079055/ENSMUSG00000024401/ENSMUSG00000040373/ENSMUSG00000019146	Cacna2d1/Cacna1c/Itga7/Cacnb2/Cacna1d/Ryr2/Slc8a2/Itga2b/Cacnb4/Cacna2d3/Cacng4/Myh6/Il6/Tnnc1/Slc8a3/Tnf/Cacng5/Cacng2	mmu:12293/mmu:12288/mmu:16404/mmu:12296/mmu:12289/mmu:20191/mmu:110891/mmu:16399/mmu:12298/mmu:12294/mmu:54377/mmu:17888/mmu:16193/mmu:21924/mmu:110893/mmu:21926/mmu:140723/mmu:12300	18
mmu04657	IL-17 signaling pathway	17/504	102/9308	2.97504e-05	0.000559307	ENSMUSG00000026822/ENSMUSG00000056054/ENSMUSG00000043613/ENSMUSG00000056071/ENSMUSG00000024558/ENSMUSG00000046709/ENSMUSG00000058427/ENSMUSG00000029380/ENSMUSG00000050578/ENSMUSG00000053137/ENSMUSG00000022610/ENSMUSG00000025746/ENSMUSG00000000869/ENSMUSG00000029371/ENSMUSG00000024401/ENSMUSG00000038067/ENSMUSG00000029379	Lcn2/S100a8/Mmp3/S100a9/Mapk4/Mapk10/Cxcl2/Cxcl1/Mmp13/Mapk11/Mapk12/Il6/Il4/Cxcl5/Tnf/Csf3/Cxcl3	mmu:16819/mmu:20201/mmu:17392/mmu:20202/mmu:225724/mmu:26414/mmu:20310/mmu:14825/mmu:17386/mmu:19094/mmu:29857/mmu:16193/mmu:16189/mmu:20311/mmu:21926/mmu:12985/mmu:330122	17
mmu05414	Dilated cardiomyopathy (DCM)	18/504	115/9308	4.17696e-05	0.00073619	ENSMUSG00000040118/ENSMUSG00000051331/ENSMUSG00000025348/ENSMUSG00000057914/ENSMUSG00000015968/ENSMUSG00000021313/ENSMUSG00000030376/ENSMUSG00000034664/ENSMUSG00000017412/ENSMUSG00000021991/ENSMUSG00000020723/ENSMUSG00000020431/ENSMUSG00000040752/ENSMUSG00000091898/ENSMUSG00000079055/ENSMUSG00000024401/ENSMUSG00000040373/ENSMUSG00000019146	Cacna2d1/Cacna1c/Itga7/Cacnb2/Cacna1d/Ryr2/Slc8a2/Itga2b/Cacnb4/Cacna2d3/Cacng4/Adcy1/Myh6/Tnnc1/Slc8a3/Tnf/Cacng5/Cacng2	mmu:12293/mmu:12288/mmu:16404/mmu:12296/mmu:12289/mmu:20191/mmu:110891/mmu:16399/mmu:12298/mmu:12294/mmu:54377/mmu:432530/mmu:17888/mmu:21924/mmu:110893/mmu:21926/mmu:140723/mmu:12300	18
mmu04024	cAMP signaling pathway	28/504	232/9308	5.34185e-05	0.000886119	ENSMUSG00000029778/ENSMUSG00000051331/ENSMUSG00000033981/ENSMUSG00000046709/ENSMUSG00000024462/ENSMUSG00000030302/ENSMUSG00000041329/ENSMUSG00000024617/ENSMUSG00000015968/ENSMUSG00000020524/ENSMUSG00000042429/ENSMUSG00000025892/ENSMUSG00000021313/ENSMUSG00000023868/ENSMUSG00000026959/ENSMUSG00000031842/ENSMUSG00000026114/ENSMUSG00000007097/ENSMUSG00000031789/ENSMUSG00000027931/ENSMUSG00000036570/…	Adcyap1r1/Cacna1c/Gria2/Mapk10/Gabbr1/Atp2b2/Atp1b2/Camk2a/Cacna1d/Gria1/Adora1/Gria4/Ryr2/Pde10a/Grin1/Pde4c/Cnga3/Atp1a2/Cngb1/Npr1/Fxyd1/Adcy1/Creb3l3/Oxtr/Sst/Adcyap1/Atp2b3/Hcn4	mmu:11517/mmu:12288/mmu:14800/mmu:26414/mmu:54393/mmu:11941/mmu:11932/mmu:12322/mmu:12289/mmu:14799/mmu:11539/mmu:14802/mmu:20191/mmu:23984/mmu:14810/mmu:110385/mmu:12790/mmu:98660/mmu:333329/mmu:18160/mmu:56188/mmu:432530/mmu:208677/mmu:18430/mmu:20604/mmu:11516/mmu:320707/mmu:330953	28
mmu05412	Arrhythmogenic right ventricular cardiomyopathy (ARVC)	16/504	98/9308	6.57741e-05	0.00103046	ENSMUSG00000024304/ENSMUSG00000040118/ENSMUSG00000051331/ENSMUSG00000025348/ENSMUSG00000057914/ENSMUSG00000015968/ENSMUSG00000063063/ENSMUSG00000021313/ENSMUSG00000030376/ENSMUSG00000034664/ENSMUSG00000017412/ENSMUSG00000021991/ENSMUSG00000020723/ENSMUSG00000079055/ENSMUSG00000040373/ENSMUSG00000019146	Cdh2/Cacna2d1/Cacna1c/Itga7/Cacnb2/Cacna1d/Ctnna2/Ryr2/Slc8a2/Itga2b/Cacnb4/Cacna2d3/Cacng4/Slc8a3/Cacng5/Cacng2	mmu:12558/mmu:12293/mmu:12288/mmu:16404/mmu:12296/mmu:12289/mmu:12386/mmu:20191/mmu:110891/mmu:16399/mmu:12298/mmu:12294/mmu:54377/mmu:110893/mmu:140723/mmu:12300	16
mmu04925	Aldosterone synthesis and secretion	17/504	109/9308	7.1164e-05	0.00105385	ENSMUSG00000024112/ENSMUSG00000051331/ENSMUSG00000030302/ENSMUSG00000041329/ENSMUSG00000024617/ENSMUSG00000020866/ENSMUSG00000015968/ENSMUSG00000049265/ENSMUSG00000036760/ENSMUSG00000007097/ENSMUSG00000027931/ENSMUSG00000049115/ENSMUSG00000020431/ENSMUSG00000032034/ENSMUSG00000035041/ENSMUSG00000053214/ENSMUSG00000031376	Cacna1h/Cacna1c/Atp2b2/Atp1b2/Camk2a/Cacna1g/Cacna1d/Kcnk3/Kcnk9/Atp1a2/Npr1/Agtr1a/Adcy1/Kcnj5/Creb3l3/Gm9899/Atp2b3	mmu:58226/mmu:12288/mmu:11941/mmu:11932/mmu:12322/mmu:12291/mmu:12289/mmu:16527/mmu:223604/mmu:98660/mmu:18160/mmu:11607/mmu:432530/mmu:16521/mmu:208677/mmu:16527/mmu:320707	17
mmu04921	Oxytocin signaling pathway	24/504	188/9308	7.47413e-05	0.00105385	ENSMUSG00000040118/ENSMUSG00000051331/ENSMUSG00000057378/ENSMUSG00000057914/ENSMUSG00000031748/ENSMUSG00000024617/ENSMUSG00000028469/ENSMUSG00000050211/ENSMUSG00000015968/ENSMUSG00000026824/ENSMUSG00000021313/ENSMUSG00000017412/ENSMUSG00000027931/ENSMUSG00000028005/ENSMUSG00000021991/ENSMUSG00000033910/ENSMUSG00000020723/ENSMUSG00000042529/ENSMUSG00000028978/ENSMUSG00000020431/ENSMUSG00000032034/…	Cacna2d1/Cacna1c/Ryr3/Cacnb2/Gnao1/Camk2a/Npr2/Pla2g4e/Cacna1d/Kcnj3/Ryr2/Cacnb4/Npr1/Gucy1b1/Cacna2d3/Gucy1a1/Cacng4/Kcnj12/Nos3/Adcy1/Kcnj5/Oxtr/Cacng5/Cacng2	mmu:12293/mmu:12288/mmu:20192/mmu:12296/mmu:14681/mmu:12322/mmu:230103/mmu:329502/mmu:12289/mmu:16519/mmu:20191/mmu:12298/mmu:18160/mmu:54195/mmu:12294/mmu:60596/mmu:54377/mmu:16515/mmu:18127/mmu:432530/mmu:16521/mmu:18430/mmu:140723/mmu:12300	24
mmu04723	Retrograde endocannabinoid signaling	23/504	179/9308	9.51089e-05	0.00123297	ENSMUSG00000051331/ENSMUSG00000044288/ENSMUSG00000071658/ENSMUSG00000033981/ENSMUSG00000046709/ENSMUSG00000031748/ENSMUSG00000015968/ENSMUSG00000033676/ENSMUSG00000020524/ENSMUSG00000026824/ENSMUSG00000025892/ENSMUSG00000053137/ENSMUSG00000022610/ENSMUSG00000023439/ENSMUSG00000055026/ENSMUSG00000031340/ENSMUSG00000020436/ENSMUSG00000020431/ENSMUSG00000032034/ENSMUSG00000030500/ENSMUSG00000001260/…	Cacna1c/Cnr1/Gng3/Gria2/Mapk10/Gnao1/Cacna1d/Gabrb3/Gria1/Kcnj3/Gria4/Mapk11/Mapk12/Gnb3/Gabrg3/Gabre/Gabrg2/Adcy1/Kcnj5/Slc17a6/Gabrg1/Gabra2/Gm26588	mmu:12288/mmu:12801/mmu:14704/mmu:14800/mmu:26414/mmu:14681/mmu:12289/mmu:14402/mmu:14799/mmu:16519/mmu:14802/mmu:19094/mmu:29857/mmu:14695/mmu:14407/mmu:14404/mmu:14406/mmu:432530/mmu:16521/mmu:140919/mmu:14405/mmu:14395/mmu:23945	23
mmu04360	Axon guidance	25/504	203/9308	9.61893e-05	0.00123297	ENSMUSG00000048915/ENSMUSG00000070509/ENSMUSG00000024617/ENSMUSG00000027748/ENSMUSG00000031284/ENSMUSG00000050587/ENSMUSG00000031558/ENSMUSG00000029168/ENSMUSG00000029095/ENSMUSG00000063626/ENSMUSG00000029245/ENSMUSG00000027716/ENSMUSG00000038777/ENSMUSG00000059857/ENSMUSG00000031385/ENSMUSG00000032735/ENSMUSG00000028661/ENSMUSG00000086389/ENSMUSG00000028289/ENSMUSG00000025020/ENSMUSG00000003934/…	Efna5/Rgma/Camk2a/Trpc4/Pak3/Lrrc4c/Slit2/Dpysl5/Ablim2/Unc5d/Epha5/Trpc3/Sema6c/Ntng1/Plxnb3/Ablim3/Epha8/Gm15998/Epha7/Slit1/Efnb3/Ntn3/Epha10/Dcc/Epha3	mmu:13640/mmu:244058/mmu:12322/mmu:22066/mmu:18481/mmu:241568/mmu:20563/mmu:65254/mmu:231148/mmu:210801/mmu:13839/mmu:22065/mmu:20360/mmu:80883/mmu:140571/mmu:319713/mmu:13842/mmu:13638/mmu:13841/mmu:20562/mmu:13643/mmu:18209/mmu:13841/mmu:13176/mmu:13837	25
mmu04929	GnRH secretion	12/504	66/9308	0.00018796	0.00230456	ENSMUSG00000024112/ENSMUSG00000051331/ENSMUSG00000024462/ENSMUSG00000027748/ENSMUSG00000020866/ENSMUSG00000015968/ENSMUSG00000026824/ENSMUSG00000000794/ENSMUSG00000028051/ENSMUSG00000032034/ENSMUSG00000021730/ENSMUSG00000002908	Cacna1h/Cacna1c/Gabbr1/Trpc4/Cacna1g/Cacna1d/Kcnj3/Kcnn3/Hcn3/Kcnj5/Hcn1/Kcnn1	mmu:58226/mmu:12288/mmu:54393/mmu:22066/mmu:12291/mmu:12289/mmu:16519/mmu:140493/mmu:15168/mmu:16521/mmu:15165/mmu:84036	12
mmu04022	cGMP-PKG signaling pathway	24/504	203/9308	0.000248085	0.002915	ENSMUSG00000030247/ENSMUSG00000051331/ENSMUSG00000030302/ENSMUSG00000041329/ENSMUSG00000028469/ENSMUSG00000015968/ENSMUSG00000042429/ENSMUSG00000030376/ENSMUSG00000005611/ENSMUSG00000007097/ENSMUSG00000031789/ENSMUSG00000027931/ENSMUSG00000028005/ENSMUSG00000033910/ENSMUSG00000028978/ENSMUSG00000049115/ENSMUSG00000020431/ENSMUSG00000040752/ENSMUSG00000035041/ENSMUSG00000058620/ENSMUSG00000079055/…	Kcnj8/Cacna1c/Atp2b2/Atp1b2/Npr2/Cacna1d/Adora1/Slc8a2/Irag1/Atp1a2/Cngb1/Npr1/Gucy1b1/Gucy1a1/Nos3/Agtr1a/Adcy1/Myh6/Creb3l3/Adra2b/Slc8a3/Kng2/Atp2b3/Irs4	mmu:16523/mmu:12288/mmu:11941/mmu:11932/mmu:230103/mmu:12289/mmu:11539/mmu:110891/mmu:17540/mmu:98660/mmu:333329/mmu:18160/mmu:54195/mmu:60596/mmu:18127/mmu:11607/mmu:432530/mmu:17888/mmu:208677/mmu:11552/mmu:110893/mmu:385643/mmu:320707/mmu:16370	24
mmu04727	GABAergic synapse	15/504	99/9308	0.000260481	0.00293822	ENSMUSG00000051331/ENSMUSG00000071658/ENSMUSG00000006930/ENSMUSG00000024462/ENSMUSG00000031748/ENSMUSG00000015968/ENSMUSG00000033676/ENSMUSG00000023439/ENSMUSG00000055026/ENSMUSG00000031340/ENSMUSG00000020436/ENSMUSG00000020431/ENSMUSG00000001260/ENSMUSG00000000560/ENSMUSG00000070880	Cacna1c/Gng3/Hap1/Gabbr1/Gnao1/Cacna1d/Gabrb3/Gnb3/Gabrg3/Gabre/Gabrg2/Adcy1/Gabrg1/Gabra2/Gad1	mmu:12288/mmu:14704/mmu:15114/mmu:54393/mmu:14681/mmu:12289/mmu:14402/mmu:14695/mmu:14407/mmu:14404/mmu:14406/mmu:432530/mmu:14405/mmu:14395/mmu:14415	15
mmu03320	PPAR signaling pathway	14/504	97/9308	0.000686019	0.00744066	ENSMUSG00000002831/ENSMUSG00000007783/ENSMUSG00000020333/ENSMUSG00000002289/ENSMUSG00000024600/ENSMUSG00000026170/ENSMUSG00000062515/ENSMUSG00000028773/ENSMUSG00000010651/ENSMUSG00000021751/ENSMUSG00000015843/ENSMUSG00000032081/ENSMUSG00000066072/ENSMUSG00000028427	Plin4/Cpt1c/Acsl6/Angptl4/Slc27a6/Cyp27a1/Fabp4/Fabp3/Acaa1b/Acox2/Rxrg/Apoc3/Cyp4a10/Aqp7	mmu:57435/mmu:78070/mmu:216739/mmu:57875/mmu:225579/mmu:104086/mmu:11770/mmu:14077/mmu:235674/mmu:93732/mmu:20183/mmu:11814/mmu:13117/mmu:11832	14
mmu04721	Synaptic vesicle cycle	13/504	87/9308	0.000756433	0.00790053	ENSMUSG00000035864/ENSMUSG00000033615/ENSMUSG00000100241/ENSMUSG00000027273/ENSMUSG00000030806/ENSMUSG00000026825/ENSMUSG00000040265/ENSMUSG00000007207/ENSMUSG00000062151/ENSMUSG00000052026/ENSMUSG00000030500/ENSMUSG00000008932/ENSMUSG00000021609	Syt1/Cplx1/Slc18a3/Snap25/Stx1b/Dnm1/Dnm3/Stx1a/Unc13c/Slc6a7/Slc17a6/Slc1a7/Slc6a3	mmu:20979/mmu:12889/mmu:20508/mmu:20614/mmu:56216/mmu:13429/mmu:103967/mmu:20907/mmu:208898/mmu:240332/mmu:140919/mmu:242607/mmu:13162	13
mmu04961	Endocrine and other factor-regulated calcium reabsorption	10/504	59/9308	0.00113065	0.0113873	ENSMUSG00000030302/ENSMUSG00000041329/ENSMUSG00000026825/ENSMUSG00000040265/ENSMUSG00000030376/ENSMUSG00000007097/ENSMUSG00000028222/ENSMUSG00000079055/ENSMUSG00000031376/ENSMUSG00000058488	Atp2b2/Atp1b2/Dnm1/Dnm3/Slc8a2/Atp1a2/Calb1/Slc8a3/Atp2b3/Kl	mmu:11941/mmu:11932/mmu:13429/mmu:103967/mmu:110891/mmu:98660/mmu:12307/mmu:110893/mmu:320707/mmu:16591	10
mmu05031	Amphetamine addiction	12/504	83/9308	0.00160239	0.0155819	ENSMUSG00000051331/ENSMUSG00000033981/ENSMUSG00000024617/ENSMUSG00000027400/ENSMUSG00000015968/ENSMUSG00000020524/ENSMUSG00000025892/ENSMUSG00000026959/ENSMUSG00000007207/ENSMUSG00000035041/ENSMUSG00000000214/ENSMUSG00000021609	Cacna1c/Gria2/Camk2a/Pdyn/Cacna1d/Gria1/Gria4/Grin1/Stx1a/Creb3l3/Th/Slc6a3	mmu:12288/mmu:14800/mmu:12322/mmu:18610/mmu:12289/mmu:14799/mmu:14802/mmu:14810/mmu:20907/mmu:208677/mmu:21823/mmu:13162	12
mmu04927	Cortisol synthesis and secretion	11/504	74/9308	0.00197556	0.0185702	ENSMUSG00000024112/ENSMUSG00000051331/ENSMUSG00000020866/ENSMUSG00000015968/ENSMUSG00000049265/ENSMUSG00000037624/ENSMUSG00000049115/ENSMUSG00000020431/ENSMUSG00000039956/ENSMUSG00000035041/ENSMUSG00000053214	Cacna1h/Cacna1c/Cacna1g/Cacna1d/Kcnk3/Kcnk2/Agtr1a/Adcy1/Mrap/Creb3l3/Gm9899	mmu:58226/mmu:12288/mmu:12291/mmu:12289/mmu:16527/mmu:16526/mmu:11607/mmu:432530/mmu:77037/mmu:208677/mmu:16527	11
mmu04930	Type II diabetes mellitus	9/504	54/9308	0.0022346	0.0203277	ENSMUSG00000051331/ENSMUSG00000046709/ENSMUSG00000020866/ENSMUSG00000015968/ENSMUSG00000004110/ENSMUSG00000040136/ENSMUSG00000018566/ENSMUSG00000024401/ENSMUSG00000054667	Cacna1c/Mapk10/Cacna1g/Cacna1d/Cacna1e/Abcc8/Slc2a4/Tnf/Irs4	mmu:12288/mmu:26414/mmu:12291/mmu:12289/mmu:12290/mmu:20927/mmu:20528/mmu:21926/mmu:16370	9
mmu04924	Renin secretion	12/504	89/9308	0.00292765	0.0257999	ENSMUSG00000029778/ENSMUSG00000051331/ENSMUSG00000004347/ENSMUSG00000015968/ENSMUSG00000042429/ENSMUSG00000027931/ENSMUSG00000028005/ENSMUSG00000033910/ENSMUSG00000049115/ENSMUSG00000024256/ENSMUSG00000085773/ENSMUSG00000074196	Adcyap1r1/Cacna1c/Pde1c/Cacna1d/Adora1/Npr1/Gucy1b1/Gucy1a1/Agtr1a/Adcyap1/Gm16233/Clca4c-ps	mmu:11517/mmu:12288/mmu:18575/mmu:12289/mmu:11539/mmu:18160/mmu:54195/mmu:60596/mmu:11607/mmu:11516/mmu:99663/mmu:99663	12
mmu04726	Serotonergic synapse	17/504	153/9308	0.00371974	0.0317868	ENSMUSG00000051331/ENSMUSG00000071658/ENSMUSG00000026228/ENSMUSG00000031748/ENSMUSG00000032269/ENSMUSG00000050211/ENSMUSG00000015968/ENSMUSG00000033676/ENSMUSG00000026824/ENSMUSG00000024190/ENSMUSG00000060882/ENSMUSG00000023439/ENSMUSG00000008590/ENSMUSG00000032034/ENSMUSG00000047155/ENSMUSG00000067229/ENSMUSG00000041380	Cacna1c/Gng3/Htr2b/Gnao1/Htr3a/Pla2g4e/Cacna1d/Gabrb3/Kcnj3/Dusp1/Kcnd2/Gnb3/Htr3b/Kcnj5/Cyp4x1/Cyp2c66/Htr2c	mmu:12288/mmu:14704/mmu:15559/mmu:14681/mmu:15561/mmu:329502/mmu:12289/mmu:14402/mmu:16519/mmu:19252/mmu:16508/mmu:14695/mmu:57014/mmu:16521/mmu:81906/mmu:69888/mmu:15560	17
mmu05144	Malaria	9/504	59/9308	0.00415615	0.0344716	ENSMUSG00000040152/ENSMUSG00000025746/ENSMUSG00000026580/ENSMUSG00000024401/ENSMUSG00000038067/ENSMUSG00000073940/ENSMUSG00000069917/ENSMUSG00000069919/ENSMUSG00000052305	Thbs1/Il6/Selp/Tnf/Csf3/Hbb-bt/Hba-a2/Hba-a1/Hbb-bs	mmu:21825/mmu:16193/mmu:20344/mmu:21926/mmu:12985/mmu:100503605/mmu:110257/mmu:110257/mmu:100503605	9
mmu05030	Cocaine addiction	8/504	50/9308	0.0050214	0.0402329	ENSMUSG00000033981/ENSMUSG00000020886/ENSMUSG00000027400/ENSMUSG00000026959/ENSMUSG00000048895/ENSMUSG00000035041/ENSMUSG00000000214/ENSMUSG00000021609	Gria2/Dlg4/Pdyn/Grin1/Cdk5r1/Creb3l3/Th/Slc6a3	mmu:14800/mmu:13385/mmu:18610/mmu:14810/mmu:12569/mmu:208677/mmu:21823/mmu:13162	8
mmu05143	African trypanosomiasis	7/504	40/9308	0.00513612	0.0402329	ENSMUSG00000025746/ENSMUSG00000060459/ENSMUSG00000024401/ENSMUSG00000073940/ENSMUSG00000069917/ENSMUSG00000069919/ENSMUSG00000052305	Il6/Kng2/Tnf/Hbb-bt/Hba-a2/Hba-a1/Hbb-bs	mmu:16193/mmu:385643/mmu:21926/mmu:100503605/mmu:110257/mmu:110257/mmu:100503605	7

## Sheet: DSSvsCON_down_KEGGenrich_signif
Supplementary File 2: KEGG pathways that are most significantly enriched with differentially expressed genes in colon
KEGGID	Description	GeneRatio	BgRatio	pvalue	padj	geneID	geneName	keggID	Count
mmu04110	Cell cycle	17/227	165/9308	5.09976e-07	0.000125964	ENSMUSG00000027379/ENSMUSG00000041431/ENSMUSG00000006398/ENSMUSG00000026355/ENSMUSG00000041859/ENSMUSG00000040084/ENSMUSG00000032218/ENSMUSG00000000028/ENSMUSG00000002870/ENSMUSG00000017499/ENSMUSG00000005410/ENSMUSG00000038379/ENSMUSG00000027715/ENSMUSG00000019942/ENSMUSG00000044201/ENSMUSG00000070348/ENSMUSG00000027490	Bub1/Ccnb1/Cdc20/Mcm6/Mcm3/Bub1b/Ccnb2/Cdc45/Mcm2/Cdc6/Mcm5/Ttk/Ccna2/Cdk1/Cdc25c/Ccnd1/E2f1	mmu:12235/mmu:268697/mmu:107995/mmu:17219/mmu:17215/mmu:12236/mmu:12442/mmu:12544/mmu:17216/mmu:23834/mmu:17218/mmu:22137/mmu:12428/mmu:12534/mmu:12532/mmu:12443/mmu:13555	17
mmu00980	Metabolism of xenobiotics by cytochrome P450	11/227	80/9308	3.39747e-06	0.000419588	ENSMUSG00000025150/ENSMUSG00000004038/ENSMUSG00000074207/ENSMUSG00000040562/ENSMUSG00000068762/ENSMUSG00000035811/ENSMUSG00000090124/ENSMUSG00000091561/ENSMUSG00000052974/ENSMUSG00000075296/ENSMUSG00000105872	Cbr2/Gstm3/Adh1/Gstm2/Gstm6/Ugt2b35/Ugt1a7c/Gm6665/Cyp2f2/Aldh3b2/Gm9515	mmu:12409/mmu:14864/mmu:11522/mmu:14863/mmu:14867/mmu:243085/mmu:394432/mmu:14863/mmu:13107/mmu:621603/mmu:14863	11
mmu03030	DNA replication	8/227	43/9308	7.67974e-06	0.000632298	ENSMUSG00000026355/ENSMUSG00000041859/ENSMUSG00000002870/ENSMUSG00000005410/ENSMUSG00000007080/ENSMUSG00000006678/ENSMUSG00000020974/ENSMUSG00000024742	Mcm6/Mcm3/Mcm2/Mcm5/Pole/Pola1/Pole2/Fen1	mmu:17219/mmu:17215/mmu:17216/mmu:17218/mmu:18973/mmu:18968/mmu:18974/mmu:14156	8
mmu00982	Drug metabolism - cytochrome P450	9/227	78/9308	0.000110008	0.00679301	ENSMUSG00000004038/ENSMUSG00000074207/ENSMUSG00000040562/ENSMUSG00000068762/ENSMUSG00000035811/ENSMUSG00000090124/ENSMUSG00000091561/ENSMUSG00000075296/ENSMUSG00000105872	Gstm3/Adh1/Gstm2/Gstm6/Ugt2b35/Ugt1a7c/Gm6665/Aldh3b2/Gm9515	mmu:14864/mmu:11522/mmu:14863/mmu:14867/mmu:243085/mmu:394432/mmu:14863/mmu:621603/mmu:14863	9
mmu05204	Chemical carcinogenesis	10/227	101/9308	0.000168456	0.00832172	ENSMUSG00000074882/ENSMUSG00000004038/ENSMUSG00000074207/ENSMUSG00000040562/ENSMUSG00000068762/ENSMUSG00000035811/ENSMUSG00000090124/ENSMUSG00000091561/ENSMUSG00000075296/ENSMUSG00000105872	Cyp2c68/Gstm3/Adh1/Gstm2/Gstm6/Ugt2b35/Ugt1a7c/Gm6665/Aldh3b2/Gm9515	mmu:433247/mmu:14864/mmu:11522/mmu:14863/mmu:14867/mmu:243085/mmu:394432/mmu:14863/mmu:621603/mmu:14863	10
mmu00601	Glycosphingolipid biosynthesis - lacto and neolacto series	5/227	25/9308	0.000294286	0.0121148	ENSMUSG00000022747/ENSMUSG00000049307/ENSMUSG00000022686/ENSMUSG00000055373/ENSMUSG00000008461	St3gal6/Fut4/B3gnt5/Fut9/Fut1	mmu:54613/mmu:14345/mmu:108105/mmu:14348/mmu:14343	5
mmu04950	Maturity onset diabetes of the young	5/227	26/9308	0.000357182	0.0126034	ENSMUSG00000037025/ENSMUSG00000017688/ENSMUSG00000052271/ENSMUSG00000044312/ENSMUSG00000001566	Foxa2/Hnf4g/Bhlha15/Neurog3/Mnx1	mmu:15376/mmu:30942/mmu:17341/mmu:11925/mmu:15285	5
mmu01524	Platinum drug resistance	9/227	96/9308	0.00053528	0.0165268	ENSMUSG00000004038/ENSMUSG00000020914/ENSMUSG00000040562/ENSMUSG00000068762/ENSMUSG00000091561/ENSMUSG00000017716/ENSMUSG00000017146/ENSMUSG00000105872/ENSMUSG00000006567	Gstm3/Top2a/Gstm2/Gstm6/Gm6665/Birc5/Brca1/Gm9515/Atp7b	mmu:14864/mmu:21973/mmu:14863/mmu:14867/mmu:14863/mmu:11799/mmu:12189/mmu:14863/mmu:11979	9
mmu00983	Drug metabolism - other enzymes	9/227	112/9308	0.00162124	0.0444941	ENSMUSG00000004038/ENSMUSG00000020649/ENSMUSG00000040562/ENSMUSG00000068762/ENSMUSG00000035811/ENSMUSG00000090124/ENSMUSG00000091561/ENSMUSG00000031877/ENSMUSG00000105872	Gstm3/Rrm2/Gstm2/Gstm6/Ugt2b35/Ugt1a7c/Gm6665/Ces2g/Gm9515	mmu:14864/mmu:20135/mmu:14863/mmu:14867/mmu:243085/mmu:394432/mmu:14863/mmu:72361/mmu:14863	9
