# Supplementary material for: Multi-Omics Analysis of the Gut-Liver Axis Reveals the Mechanism of Liver Injury in Colitis Mice
Source: Front Immunol. 2022 Jan 6;12:773070. doi: 10.3389/fimmu.2021.773070 (PMC8770869; doi:10.3389/fimmu.2021.773070)
Supplement: Supplementary file 3 [file Table_3.xlsx]

## Sheet: immune response-all
Supplementary File 3: Spearman correlation between liver genes and microbes
node1	node2	cor	pvalue
Cxcl13	Bacteroides	0.771429	0.0723965
Cxcl14	Bacteroides	0.657143	0.156175
S100a9	Bacteroides	0.542857	0.265703
Lcn2	Bacteroides	0.542857	0.265703
Fgr	Bacteroides	0.714286	0.110787
Pirb	Bacteroides	0.771429	0.0723965
Itgb2	Bacteroides	0.771429	0.0723965
Csf2rb2	Bacteroides	0.714286	0.110787
Relb	Bacteroides	0.6	0.208
Inhbb	Bacteroides	0.714286	0.110787
Lepr	Bacteroides	0.657143	0.156175
Mmp9	Bacteroides	0.6	0.208
Fcgr4	Bacteroides	0.6	0.208
Cd14	Bacteroides	0.6	0.208
Itgam	Bacteroides	0.714286	0.110787
Serpine1	Bacteroides	0.6	0.208
Icam1	Bacteroides	0.6	0.208
Tlr2	Bacteroides	0.6	0.208
Gadd45b	Bacteroides	0.771429	0.0723965
Ccl6	Bacteroides	0.542857	0.265703
Itga4	Bacteroides	0.771429	0.0723965
Csf3r	Bacteroides	0.771429	0.0723965
Tnfaip3	Bacteroides	0.6	0.208
Osmr	Bacteroides	0.714286	0.110787
Runx1	Bacteroides	0.6	0.208
S100a8	Bacteroides	0.542857	0.265703
Cxcl1	Bacteroides	0.6	0.208
A2m	Bacteroides	0.714286	0.110787
Mefv	Bacteroides	0.657143	0.156175
Jun	Bacteroides	0.6	0.208
Il1rn	Bacteroides	0.6	0.208
Cxcr2	Bacteroides	0.6	0.208
Siglec1	Bacteroides	0.885714	0.0188455
Mapk13	Bacteroides	0.657143	0.156175
Lbp	Bacteroides	0.6	0.208
Flt4	Bacteroides	0.657143	0.156175
Nampt	Bacteroides	0.6	0.208
Fgfr1	Bacteroides	0.771429	0.0723965
Tnfrsf12a	Bacteroides	0.657143	0.156175
Vcam1	Bacteroides	0.6	0.208
Mapk15	Bacteroides	-0.6	0.208
Cxcl13	Faecalibaculum	-0.828571	0.0415627
Cxcl14	Faecalibaculum	-0.771429	0.0723965
S100a9	Faecalibaculum	-0.771429	0.0723965
Lcn2	Faecalibaculum	-0.771429	0.0723965
Fgr	Faecalibaculum	-0.6	0.208
Pirb	Faecalibaculum	-1	0
Itgb2	Faecalibaculum	-0.714286	0.110787
Csf2rb2	Faecalibaculum	-0.942857	0.00480466
Relb	Faecalibaculum	-0.828571	0.0415627
Inhbb	Faecalibaculum	-0.942857	0.00480466
Lepr	Faecalibaculum	-0.6	0.208
Mmp9	Faecalibaculum	-0.885714	0.0188455
Fcgr4	Faecalibaculum	-0.828571	0.0415627
Cd14	Faecalibaculum	-0.828571	0.0415627
Itgam	Faecalibaculum	-0.771429	0.0723965
Serpine1	Faecalibaculum	-0.714286	0.110787
Icam1	Faecalibaculum	-0.885714	0.0188455
Tlr2	Faecalibaculum	-0.885714	0.0188455
Gadd45b	Faecalibaculum	-0.828571	0.0415627
Ccl6	Faecalibaculum	-0.771429	0.0723965
Itga4	Faecalibaculum	-0.828571	0.0415627
Csf3r	Faecalibaculum	-0.714286	0.110787
Tnfaip3	Faecalibaculum	-0.885714	0.0188455
Osmr	Faecalibaculum	-0.942857	0.00480466
Runx1	Faecalibaculum	-0.714286	0.110787
S100a8	Faecalibaculum	-0.771429	0.0723965
Cxcl1	Faecalibaculum	-0.885714	0.0188455
A2m	Faecalibaculum	-0.942857	0.00480466
Mefv	Faecalibaculum	-0.942857	0.00480466
Jun	Faecalibaculum	-0.828571	0.0415627
Il1rn	Faecalibaculum	-0.714286	0.110787
Cxcr2	Faecalibaculum	-0.885714	0.0188455
Siglec1	Faecalibaculum	-0.771429	0.0723965
Mapk13	Faecalibaculum	-0.942857	0.00480466
Lbp	Faecalibaculum	-0.714286	0.110787
Flt4	Faecalibaculum	-0.771429	0.0723965
Nampt	Faecalibaculum	-0.714286	0.110787
Fgfr1	Faecalibaculum	-1	0
Tnfrsf12a	Faecalibaculum	-0.771429	0.0723965
Vcam1	Faecalibaculum	-0.714286	0.110787
Mapk15	Faecalibaculum	0.885714	0.0188455
Cxcl13	Helicobacter	0.142857	0.787172
Cxcl14	Helicobacter	0.0857143	0.871743
S100a9	Helicobacter	0.428571	0.396501
Lcn2	Helicobacter	0.428571	0.396501
Fgr	Helicobacter	0.542857	0.265703
Pirb	Helicobacter	0.428571	0.396501
Itgb2	Helicobacter	0.714286	0.110787
Csf2rb2	Helicobacter	0.657143	0.156175
Relb	Helicobacter	0.2	0.704
Inhbb	Helicobacter	0.657143	0.156175
Lepr	Helicobacter	0.485714	0.328723
Mmp9	Helicobacter	0.6	0.208
Fcgr4	Helicobacter	0.2	0.704
Cd14	Helicobacter	0.2	0.704
Itgam	Helicobacter	0.371429	0.468478
Serpine1	Helicobacter	0.314286	0.544093
Icam1	Helicobacter	0.6	0.208
Tlr2	Helicobacter	0.6	0.208
Gadd45b	Helicobacter	0.142857	0.787172
Ccl6	Helicobacter	0.428571	0.396501
Itga4	Helicobacter	0.828571	0.0415627
Csf3r	Helicobacter	0.714286	0.110787
Tnfaip3	Helicobacter	0.6	0.208
Osmr	Helicobacter	0.657143	0.156175
Runx1	Helicobacter	0.314286	0.544093
S100a8	Helicobacter	0.428571	0.396501
Cxcl1	Helicobacter	0.6	0.208
A2m	Helicobacter	0.657143	0.156175
Mefv	Helicobacter	0.371429	0.468478
Jun	Helicobacter	0.2	0.704
Il1rn	Helicobacter	0.314286	0.544093
Cxcr2	Helicobacter	0.6	0.208
Siglec1	Helicobacter	0.771429	0.0723965
Mapk13	Helicobacter	0.371429	0.468478
Lbp	Helicobacter	0.314286	0.544093
Flt4	Helicobacter	0.771429	0.0723965
Nampt	Helicobacter	0.314286	0.544093
Fgfr1	Helicobacter	0.428571	0.396501
Tnfrsf12a	Helicobacter	0.0857143	0.871743
Vcam1	Helicobacter	0.314286	0.544093
Mapk15	Helicobacter	-0.6	0.208
Cxcl13	Escherichia_Shigella	0.771429	0.0723965
Cxcl14	Escherichia_Shigella	0.828571	0.0415627
S100a9	Escherichia_Shigella	0.885714	0.0188455
Lcn2	Escherichia_Shigella	0.885714	0.0188455
Fgr	Escherichia_Shigella	0.885714	0.0188455
Pirb	Escherichia_Shigella	0.6	0.208
Itgb2	Escherichia_Shigella	0.771429	0.0723965
Csf2rb2	Escherichia_Shigella	0.714286	0.110787
Relb	Escherichia_Shigella	0.771429	0.0723965
Inhbb	Escherichia_Shigella	0.714286	0.110787
Lepr	Escherichia_Shigella	1	0
Mmp9	Escherichia_Shigella	0.771429	0.0723965
Fcgr4	Escherichia_Shigella	0.771429	0.0723965
Cd14	Escherichia_Shigella	0.771429	0.0723965
Itgam	Escherichia_Shigella	0.885714	0.0188455
Serpine1	Escherichia_Shigella	0.942857	0.00480466
Icam1	Escherichia_Shigella	0.771429	0.0723965
Tlr2	Escherichia_Shigella	0.771429	0.0723965
Gadd45b	Escherichia_Shigella	0.771429	0.0723965
Ccl6	Escherichia_Shigella	0.885714	0.0188455
Itga4	Escherichia_Shigella	0.771429	0.0723965
Csf3r	Escherichia_Shigella	0.771429	0.0723965
Tnfaip3	Escherichia_Shigella	0.771429	0.0723965
Osmr	Escherichia_Shigella	0.714286	0.110787
Runx1	Escherichia_Shigella	0.942857	0.00480466
S100a8	Escherichia_Shigella	0.885714	0.0188455
Cxcl1	Escherichia_Shigella	0.771429	0.0723965
A2m	Escherichia_Shigella	0.714286	0.110787
Mefv	Escherichia_Shigella	0.657143	0.156175
Jun	Escherichia_Shigella	0.771429	0.0723965
Il1rn	Escherichia_Shigella	0.942857	0.00480466
Cxcr2	Escherichia_Shigella	0.771429	0.0723965
Siglec1	Escherichia_Shigella	0.714286	0.110787
Mapk13	Escherichia_Shigella	0.657143	0.156175
Lbp	Escherichia_Shigella	0.942857	0.00480466
Flt4	Escherichia_Shigella	0.828571	0.0415627
Nampt	Escherichia_Shigella	0.942857	0.00480466
Fgfr1	Escherichia_Shigella	0.6	0.208
Tnfrsf12a	Escherichia_Shigella	0.828571	0.0415627
Vcam1	Escherichia_Shigella	0.942857	0.00480466
Mapk15	Escherichia_Shigella	-0.771429	0.0723965
Cxcl13	Parabacteroides	0.942857	0.00480466
Cxcl14	Parabacteroides	0.828571	0.0415627
S100a9	Parabacteroides	0.714286	0.110787
Lcn2	Parabacteroides	0.714286	0.110787
Fgr	Parabacteroides	0.542857	0.265703
Pirb	Parabacteroides	0.942857	0.00480466
Itgb2	Parabacteroides	0.6	0.208
Csf2rb2	Parabacteroides	0.885714	0.0188455
Relb	Parabacteroides	0.771429	0.0723965
Inhbb	Parabacteroides	0.885714	0.0188455
Lepr	Parabacteroides	0.657143	0.156175
Mmp9	Parabacteroides	0.771429	0.0723965
Fcgr4	Parabacteroides	0.771429	0.0723965
Cd14	Parabacteroides	0.771429	0.0723965
Itgam	Parabacteroides	0.885714	0.0188455
Serpine1	Parabacteroides	0.771429	0.0723965
Icam1	Parabacteroides	0.771429	0.0723965
Tlr2	Parabacteroides	0.771429	0.0723965
Gadd45b	Parabacteroides	0.942857	0.00480466
Ccl6	Parabacteroides	0.714286	0.110787
Itga4	Parabacteroides	0.771429	0.0723965
Csf3r	Parabacteroides	0.6	0.208
Tnfaip3	Parabacteroides	0.771429	0.0723965
Osmr	Parabacteroides	0.885714	0.0188455
Runx1	Parabacteroides	0.771429	0.0723965
S100a8	Parabacteroides	0.714286	0.110787
Cxcl1	Parabacteroides	0.771429	0.0723965
A2m	Parabacteroides	0.885714	0.0188455
Mefv	Parabacteroides	0.828571	0.0415627
Jun	Parabacteroides	0.771429	0.0723965
Il1rn	Parabacteroides	0.771429	0.0723965
Cxcr2	Parabacteroides	0.771429	0.0723965
Siglec1	Parabacteroides	0.714286	0.110787
Mapk13	Parabacteroides	0.828571	0.0415627
Lbp	Parabacteroides	0.771429	0.0723965
Flt4	Parabacteroides	0.657143	0.156175
Nampt	Parabacteroides	0.771429	0.0723965
Fgfr1	Parabacteroides	0.942857	0.00480466
Tnfrsf12a	Parabacteroides	0.828571	0.0415627
Vcam1	Parabacteroides	0.771429	0.0723965
Mapk15	Parabacteroides	-0.771429	0.0723965
Cxcl13	g__norank_f__Lachnospiraceae	-0.885714	0.0188455
Cxcl14	g__norank_f__Lachnospiraceae	-0.771429	0.0723965
S100a9	g__norank_f__Lachnospiraceae	-0.771429	0.0723965
Lcn2	g__norank_f__Lachnospiraceae	-0.771429	0.0723965
Fgr	g__norank_f__Lachnospiraceae	-0.6	0.208
Pirb	g__norank_f__Lachnospiraceae	-0.885714	0.0188455
Itgb2	g__norank_f__Lachnospiraceae	-0.657143	0.156175
Csf2rb2	g__norank_f__Lachnospiraceae	-0.942857	0.00480466
Relb	g__norank_f__Lachnospiraceae	-0.714286	0.110787
Inhbb	g__norank_f__Lachnospiraceae	-0.942857	0.00480466
Lepr	g__norank_f__Lachnospiraceae	-0.771429	0.0723965
Mmp9	g__norank_f__Lachnospiraceae	-0.828571	0.0415627
Fcgr4	g__norank_f__Lachnospiraceae	-0.714286	0.110787
Cd14	g__norank_f__Lachnospiraceae	-0.714286	0.110787
Itgam	g__norank_f__Lachnospiraceae	-0.942857	0.00480466
Serpine1	g__norank_f__Lachnospiraceae	-0.828571	0.0415627
Icam1	g__norank_f__Lachnospiraceae	-0.828571	0.0415627
Tlr2	g__norank_f__Lachnospiraceae	-0.828571	0.0415627
Gadd45b	g__norank_f__Lachnospiraceae	-0.885714	0.0188455
Ccl6	g__norank_f__Lachnospiraceae	-0.771429	0.0723965
Itga4	g__norank_f__Lachnospiraceae	-0.885714	0.0188455
Csf3r	g__norank_f__Lachnospiraceae	-0.657143	0.156175
Tnfaip3	g__norank_f__Lachnospiraceae	-0.828571	0.0415627
Osmr	g__norank_f__Lachnospiraceae	-0.942857	0.00480466
Runx1	g__norank_f__Lachnospiraceae	-0.828571	0.0415627
S100a8	g__norank_f__Lachnospiraceae	-0.771429	0.0723965
Cxcl1	g__norank_f__Lachnospiraceae	-0.828571	0.0415627
A2m	g__norank_f__Lachnospiraceae	-0.942857	0.00480466
Mefv	g__norank_f__Lachnospiraceae	-0.771429	0.0723965
Jun	g__norank_f__Lachnospiraceae	-0.714286	0.110787
Il1rn	g__norank_f__Lachnospiraceae	-0.828571	0.0415627
Cxcr2	g__norank_f__Lachnospiraceae	-0.828571	0.0415627
Siglec1	g__norank_f__Lachnospiraceae	-0.771429	0.0723965
Mapk13	g__norank_f__Lachnospiraceae	-0.771429	0.0723965
Lbp	g__norank_f__Lachnospiraceae	-0.828571	0.0415627
Flt4	g__norank_f__Lachnospiraceae	-0.771429	0.0723965
Nampt	g__norank_f__Lachnospiraceae	-0.828571	0.0415627
Fgfr1	g__norank_f__Lachnospiraceae	-0.885714	0.0188455
Tnfrsf12a	g__norank_f__Lachnospiraceae	-0.771429	0.0723965
Vcam1	g__norank_f__Lachnospiraceae	-0.828571	0.0415627
Mapk15	g__norank_f__Lachnospiraceae	0.828571	0.0415627
Cxcl13	Lactobacillus	-0.6	0.208
Cxcl14	Lactobacillus	-0.542857	0.265703
S100a9	Lactobacillus	-0.657143	0.156175
Lcn2	Lactobacillus	-0.657143	0.156175
Fgr	Lactobacillus	-0.828571	0.0415627
Pirb	Lactobacillus	-0.771429	0.0723965
Itgb2	Lactobacillus	-0.942857	0.00480466
Csf2rb2	Lactobacillus	-0.828571	0.0415627
Relb	Lactobacillus	-0.6	0.208
Inhbb	Lactobacillus	-0.828571	0.0415627
Lepr	Lactobacillus	-0.714286	0.110787
Mmp9	Lactobacillus	-0.771429	0.0723965
Fcgr4	Lactobacillus	-0.6	0.208
Cd14	Lactobacillus	-0.6	0.208
Itgam	Lactobacillus	-0.657143	0.156175
Serpine1	Lactobacillus	-0.6	0.208
Icam1	Lactobacillus	-0.771429	0.0723965
Tlr2	Lactobacillus	-0.771429	0.0723965
Gadd45b	Lactobacillus	-0.6	0.208
Ccl6	Lactobacillus	-0.657143	0.156175
Itga4	Lactobacillus	-0.942857	0.00480466
Csf3r	Lactobacillus	-0.942857	0.00480466
Tnfaip3	Lactobacillus	-0.771429	0.0723965
Osmr	Lactobacillus	-0.828571	0.0415627
Runx1	Lactobacillus	-0.6	0.208
S100a8	Lactobacillus	-0.657143	0.156175
Cxcl1	Lactobacillus	-0.771429	0.0723965
A2m	Lactobacillus	-0.828571	0.0415627
Mefv	Lactobacillus	-0.714286	0.110787
Jun	Lactobacillus	-0.6	0.208
Il1rn	Lactobacillus	-0.6	0.208
Cxcr2	Lactobacillus	-0.771429	0.0723965
Siglec1	Lactobacillus	-1	0
Mapk13	Lactobacillus	-0.714286	0.110787
Lbp	Lactobacillus	-0.6	0.208
Flt4	Lactobacillus	-0.885714	0.0188455
Nampt	Lactobacillus	-0.6	0.208
Fgfr1	Lactobacillus	-0.771429	0.0723965
Tnfrsf12a	Lactobacillus	-0.542857	0.265703
Vcam1	Lactobacillus	-0.6	0.208
Mapk15	Lactobacillus	0.771429	0.0723965
Cxcl13	Blautia	-0.542857	0.265703
Cxcl14	Blautia	-0.371429	0.468478
S100a9	Blautia	-0.485714	0.328723
Lcn2	Blautia	-0.485714	0.328723
Fgr	Blautia	-0.542857	0.265703
Pirb	Blautia	-0.6	0.208
Itgb2	Blautia	-0.657143	0.156175
Csf2rb2	Blautia	-0.771429	0.0723965
Relb	Blautia	-0.314286	0.544093
Inhbb	Blautia	-0.771429	0.0723965
Lepr	Blautia	-0.657143	0.156175
Mmp9	Blautia	-0.6	0.208
Fcgr4	Blautia	-0.314286	0.544093
Cd14	Blautia	-0.314286	0.544093
Itgam	Blautia	-0.714286	0.110787
Serpine1	Blautia	-0.542857	0.265703
Icam1	Blautia	-0.6	0.208
Tlr2	Blautia	-0.6	0.208
Gadd45b	Blautia	-0.542857	0.265703
Ccl6	Blautia	-0.485714	0.328723
Itga4	Blautia	-0.885714	0.0188455
Csf3r	Blautia	-0.657143	0.156175
Tnfaip3	Blautia	-0.6	0.208
Osmr	Blautia	-0.771429	0.0723965
Runx1	Blautia	-0.542857	0.265703
S100a8	Blautia	-0.485714	0.328723
Cxcl1	Blautia	-0.6	0.208
A2m	Blautia	-0.771429	0.0723965
Mefv	Blautia	-0.428571	0.396501
Jun	Blautia	-0.314286	0.544093
Il1rn	Blautia	-0.542857	0.265703
Cxcr2	Blautia	-0.6	0.208
Siglec1	Blautia	-0.828571	0.0415627
Mapk13	Blautia	-0.428571	0.396501
Lbp	Blautia	-0.542857	0.265703
Flt4	Blautia	-0.714286	0.110787
Nampt	Blautia	-0.542857	0.265703
Fgfr1	Blautia	-0.6	0.208
Tnfrsf12a	Blautia	-0.371429	0.468478
Vcam1	Blautia	-0.542857	0.265703
Mapk15	Blautia	0.6	0.208
Cxcl13	Eisenbergiella	-0.637748	0.173071
Cxcl14	Eisenbergiella	-0.579771	0.227784
S100a9	Eisenbergiella	-0.724714	0.103243
Lcn2	Eisenbergiella	-0.724714	0.103243
Fgr	Eisenbergiella	-0.811679	0.0498576
Pirb	Eisenbergiella	-0.811679	0.0498576
Itgb2	Eisenbergiella	-0.927634	0.00766584
Csf2rb2	Eisenbergiella	-0.898645	0.0148886
Relb	Eisenbergiella	-0.637748	0.173071
Inhbb	Eisenbergiella	-0.898645	0.0148886
Lepr	Eisenbergiella	-0.753702	0.0835233
Mmp9	Eisenbergiella	-0.840668	0.0360576
Fcgr4	Eisenbergiella	-0.637748	0.173071
Cd14	Eisenbergiella	-0.637748	0.173071
Itgam	Eisenbergiella	-0.724714	0.103243
Serpine1	Eisenbergiella	-0.666737	0.14809
Icam1	Eisenbergiella	-0.840668	0.0360576
Tlr2	Eisenbergiella	-0.840668	0.0360576
Gadd45b	Eisenbergiella	-0.637748	0.173071
Ccl6	Eisenbergiella	-0.724714	0.103243
Itga4	Eisenbergiella	-0.985611	0.000309086
Csf3r	Eisenbergiella	-0.927634	0.00766584
Tnfaip3	Eisenbergiella	-0.840668	0.0360576
Osmr	Eisenbergiella	-0.898645	0.0148886
Runx1	Eisenbergiella	-0.666737	0.14809
S100a8	Eisenbergiella	-0.724714	0.103243
Cxcl1	Eisenbergiella	-0.840668	0.0360576
A2m	Eisenbergiella	-0.898645	0.0148886
Mefv	Eisenbergiella	-0.753702	0.0835233
Jun	Eisenbergiella	-0.637748	0.173071
Il1rn	Eisenbergiella	-0.666737	0.14809
Cxcr2	Eisenbergiella	-0.840668	0.0360576
Siglec1	Eisenbergiella	-0.985611	0.000309086
Mapk13	Eisenbergiella	-0.753702	0.0835233
Lbp	Eisenbergiella	-0.666737	0.14809
Flt4	Eisenbergiella	-0.927634	0.00766584
Nampt	Eisenbergiella	-0.666737	0.14809
Fgfr1	Eisenbergiella	-0.811679	0.0498576
Tnfrsf12a	Eisenbergiella	-0.579771	0.227784
Vcam1	Eisenbergiella	-0.666737	0.14809
Mapk15	Eisenbergiella	0.840668	0.0360576
Cxcl13	Coriobacteriaceae_UCG_002	0.771429	0.0723965
Cxcl14	Coriobacteriaceae_UCG_002	0.885714	0.0188455
S100a9	Coriobacteriaceae_UCG_002	0.828571	0.0415627
Lcn2	Coriobacteriaceae_UCG_002	0.828571	0.0415627
Fgr	Coriobacteriaceae_UCG_002	0.828571	0.0415627
Pirb	Coriobacteriaceae_UCG_002	0.771429	0.0723965
Itgb2	Coriobacteriaceae_UCG_002	0.771429	0.0723965
Csf2rb2	Coriobacteriaceae_UCG_002	0.657143	0.156175
Relb	Coriobacteriaceae_UCG_002	0.942857	0.00480466
Inhbb	Coriobacteriaceae_UCG_002	0.657143	0.156175
Lepr	Coriobacteriaceae_UCG_002	0.714286	0.110787
Mmp9	Coriobacteriaceae_UCG_002	0.771429	0.0723965
Fcgr4	Coriobacteriaceae_UCG_002	0.942857	0.00480466
Cd14	Coriobacteriaceae_UCG_002	0.942857	0.00480466
Itgam	Coriobacteriaceae_UCG_002	0.657143	0.156175
Serpine1	Coriobacteriaceae_UCG_002	0.771429	0.0723965
Icam1	Coriobacteriaceae_UCG_002	0.771429	0.0723965
Tlr2	Coriobacteriaceae_UCG_002	0.771429	0.0723965
Gadd45b	Coriobacteriaceae_UCG_002	0.771429	0.0723965
Ccl6	Coriobacteriaceae_UCG_002	0.828571	0.0415627
Itga4	Coriobacteriaceae_UCG_002	0.6	0.208
Csf3r	Coriobacteriaceae_UCG_002	0.771429	0.0723965
Tnfaip3	Coriobacteriaceae_UCG_002	0.771429	0.0723965
Osmr	Coriobacteriaceae_UCG_002	0.657143	0.156175
Runx1	Coriobacteriaceae_UCG_002	0.771429	0.0723965
S100a8	Coriobacteriaceae_UCG_002	0.828571	0.0415627
Cxcl1	Coriobacteriaceae_UCG_002	0.771429	0.0723965
A2m	Coriobacteriaceae_UCG_002	0.657143	0.156175
Mefv	Coriobacteriaceae_UCG_002	0.885714	0.0188455
Jun	Coriobacteriaceae_UCG_002	0.942857	0.00480466
Il1rn	Coriobacteriaceae_UCG_002	0.771429	0.0723965
Cxcr2	Coriobacteriaceae_UCG_002	0.771429	0.0723965
Siglec1	Coriobacteriaceae_UCG_002	0.657143	0.156175
Mapk13	Coriobacteriaceae_UCG_002	0.885714	0.0188455
Lbp	Coriobacteriaceae_UCG_002	0.771429	0.0723965
Flt4	Coriobacteriaceae_UCG_002	0.714286	0.110787
Nampt	Coriobacteriaceae_UCG_002	0.771429	0.0723965
Fgfr1	Coriobacteriaceae_UCG_002	0.771429	0.0723965
Tnfrsf12a	Coriobacteriaceae_UCG_002	0.885714	0.0188455
Vcam1	Coriobacteriaceae_UCG_002	0.771429	0.0723965
Mapk15	Coriobacteriaceae_UCG_002	-0.771429	0.0723965
Cxcl13	Butyricimonas	0.657143	0.156175
Cxcl14	Butyricimonas	0.542857	0.265703
S100a9	Butyricimonas	0.657143	0.156175
Lcn2	Butyricimonas	0.657143	0.156175
Fgr	Butyricimonas	0.371429	0.468478
Pirb	Butyricimonas	0.885714	0.0188455
Itgb2	Butyricimonas	0.542857	0.265703
Csf2rb2	Butyricimonas	0.942857	0.00480466
Relb	Butyricimonas	0.6	0.208
Inhbb	Butyricimonas	0.942857	0.00480466
Lepr	Butyricimonas	0.485714	0.328723
Mmp9	Butyricimonas	0.828571	0.0415627
Fcgr4	Butyricimonas	0.6	0.208
Cd14	Butyricimonas	0.6	0.208
Itgam	Butyricimonas	0.714286	0.110787
Serpine1	Butyricimonas	0.6	0.208
Icam1	Butyricimonas	0.828571	0.0415627
Tlr2	Butyricimonas	0.828571	0.0415627
Gadd45b	Butyricimonas	0.657143	0.156175
Ccl6	Butyricimonas	0.657143	0.156175
Itga4	Butyricimonas	0.828571	0.0415627
Csf3r	Butyricimonas	0.542857	0.265703
Tnfaip3	Butyricimonas	0.828571	0.0415627
Osmr	Butyricimonas	0.942857	0.00480466
Runx1	Butyricimonas	0.6	0.208
S100a8	Butyricimonas	0.657143	0.156175
Cxcl1	Butyricimonas	0.828571	0.0415627
A2m	Butyricimonas	0.942857	0.00480466
Mefv	Butyricimonas	0.771429	0.0723965
Jun	Butyricimonas	0.6	0.208
Il1rn	Butyricimonas	0.6	0.208
Cxcr2	Butyricimonas	0.828571	0.0415627
Siglec1	Butyricimonas	0.657143	0.156175
Mapk13	Butyricimonas	0.771429	0.0723965
Lbp	Butyricimonas	0.6	0.208
Flt4	Butyricimonas	0.714286	0.110787
Nampt	Butyricimonas	0.6	0.208
Fgfr1	Butyricimonas	0.885714	0.0188455
Tnfrsf12a	Butyricimonas	0.542857	0.265703
Vcam1	Butyricimonas	0.6	0.208
Mapk15	Butyricimonas	-0.828571	0.0415627
Cxcl13	Candidatus_Saccharimonas	-0.885714	0.0188455
Cxcl14	Candidatus_Saccharimonas	-0.771429	0.0723965
S100a9	Candidatus_Saccharimonas	-0.6	0.208
Lcn2	Candidatus_Saccharimonas	-0.6	0.208
Fgr	Candidatus_Saccharimonas	-0.6	0.208
Pirb	Candidatus_Saccharimonas	-0.885714	0.0188455
Itgb2	Candidatus_Saccharimonas	-0.657143	0.156175
Csf2rb2	Candidatus_Saccharimonas	-0.771429	0.0723965
Relb	Candidatus_Saccharimonas	-0.714286	0.110787
Inhbb	Candidatus_Saccharimonas	-0.771429	0.0723965
Lepr	Candidatus_Saccharimonas	-0.6	0.208
Mmp9	Candidatus_Saccharimonas	-0.657143	0.156175
Fcgr4	Candidatus_Saccharimonas	-0.714286	0.110787
Cd14	Candidatus_Saccharimonas	-0.714286	0.110787
Itgam	Candidatus_Saccharimonas	-0.771429	0.0723965
Serpine1	Candidatus_Saccharimonas	-0.657143	0.156175
Icam1	Candidatus_Saccharimonas	-0.657143	0.156175
Tlr2	Candidatus_Saccharimonas	-0.657143	0.156175
Gadd45b	Candidatus_Saccharimonas	-0.885714	0.0188455
Ccl6	Candidatus_Saccharimonas	-0.6	0.208
Itga4	Candidatus_Saccharimonas	-0.714286	0.110787
Csf3r	Candidatus_Saccharimonas	-0.657143	0.156175
Tnfaip3	Candidatus_Saccharimonas	-0.657143	0.156175
Osmr	Candidatus_Saccharimonas	-0.771429	0.0723965
Runx1	Candidatus_Saccharimonas	-0.657143	0.156175
S100a8	Candidatus_Saccharimonas	-0.6	0.208
Cxcl1	Candidatus_Saccharimonas	-0.657143	0.156175
A2m	Candidatus_Saccharimonas	-0.771429	0.0723965
Mefv	Candidatus_Saccharimonas	-0.771429	0.0723965
Jun	Candidatus_Saccharimonas	-0.714286	0.110787
Il1rn	Candidatus_Saccharimonas	-0.657143	0.156175
Cxcr2	Candidatus_Saccharimonas	-0.657143	0.156175
Siglec1	Candidatus_Saccharimonas	-0.771429	0.0723965
Mapk13	Candidatus_Saccharimonas	-0.771429	0.0723965
Lbp	Candidatus_Saccharimonas	-0.657143	0.156175
Flt4	Candidatus_Saccharimonas	-0.6	0.208
Nampt	Candidatus_Saccharimonas	-0.657143	0.156175
Fgfr1	Candidatus_Saccharimonas	-0.885714	0.0188455
Tnfrsf12a	Candidatus_Saccharimonas	-0.771429	0.0723965
Vcam1	Candidatus_Saccharimonas	-0.657143	0.156175
Mapk15	Candidatus_Saccharimonas	0.657143	0.156175
Cxcl13	Lachnospiraceae_NK4A136_group	-0.6	0.208
Cxcl14	Lachnospiraceae_NK4A136_group	-0.714286	0.110787
S100a9	Lachnospiraceae_NK4A136_group	-0.828571	0.0415627
Lcn2	Lachnospiraceae_NK4A136_group	-0.828571	0.0415627
Fgr	Lachnospiraceae_NK4A136_group	-1	0
Pirb	Lachnospiraceae_NK4A136_group	-0.6	0.208
Itgb2	Lachnospiraceae_NK4A136_group	-0.942857	0.00480466
Csf2rb2	Lachnospiraceae_NK4A136_group	-0.657143	0.156175
Relb	Lachnospiraceae_NK4A136_group	-0.771429	0.0723965
Inhbb	Lachnospiraceae_NK4A136_group	-0.657143	0.156175
Lepr	Lachnospiraceae_NK4A136_group	-0.885714	0.0188455
Mmp9	Lachnospiraceae_NK4A136_group	-0.771429	0.0723965
Fcgr4	Lachnospiraceae_NK4A136_group	-0.771429	0.0723965
Cd14	Lachnospiraceae_NK4A136_group	-0.771429	0.0723965
Itgam	Lachnospiraceae_NK4A136_group	-0.657143	0.156175
Serpine1	Lachnospiraceae_NK4A136_group	-0.771429	0.0723965
Icam1	Lachnospiraceae_NK4A136_group	-0.771429	0.0723965
Tlr2	Lachnospiraceae_NK4A136_group	-0.771429	0.0723965
Gadd45b	Lachnospiraceae_NK4A136_group	-0.6	0.208
Ccl6	Lachnospiraceae_NK4A136_group	-0.828571	0.0415627
Itga4	Lachnospiraceae_NK4A136_group	-0.771429	0.0723965
Csf3r	Lachnospiraceae_NK4A136_group	-0.942857	0.00480466
Tnfaip3	Lachnospiraceae_NK4A136_group	-0.771429	0.0723965
Osmr	Lachnospiraceae_NK4A136_group	-0.657143	0.156175
Runx1	Lachnospiraceae_NK4A136_group	-0.771429	0.0723965
S100a8	Lachnospiraceae_NK4A136_group	-0.828571	0.0415627
Cxcl1	Lachnospiraceae_NK4A136_group	-0.771429	0.0723965
A2m	Lachnospiraceae_NK4A136_group	-0.657143	0.156175
Mefv	Lachnospiraceae_NK4A136_group	-0.714286	0.110787
Jun	Lachnospiraceae_NK4A136_group	-0.771429	0.0723965
Il1rn	Lachnospiraceae_NK4A136_group	-0.771429	0.0723965
Cxcr2	Lachnospiraceae_NK4A136_group	-0.771429	0.0723965
Siglec1	Lachnospiraceae_NK4A136_group	-0.828571	0.0415627
Mapk13	Lachnospiraceae_NK4A136_group	-0.714286	0.110787
Lbp	Lachnospiraceae_NK4A136_group	-0.771429	0.0723965
Flt4	Lachnospiraceae_NK4A136_group	-0.885714	0.0188455
Nampt	Lachnospiraceae_NK4A136_group	-0.771429	0.0723965
Fgfr1	Lachnospiraceae_NK4A136_group	-0.6	0.208
Tnfrsf12a	Lachnospiraceae_NK4A136_group	-0.714286	0.110787
Vcam1	Lachnospiraceae_NK4A136_group	-0.771429	0.0723965
Mapk15	Lachnospiraceae_NK4A136_group	0.771429	0.0723965
Cxcl13	Enterorhabdus	-0.771429	0.0723965
Cxcl14	Enterorhabdus	-0.714286	0.110787
S100a9	Enterorhabdus	-0.657143	0.156175
Lcn2	Enterorhabdus	-0.657143	0.156175
Fgr	Enterorhabdus	-0.828571	0.0415627
Pirb	Enterorhabdus	-0.6	0.208
Itgb2	Enterorhabdus	-0.771429	0.0723965
Csf2rb2	Enterorhabdus	-0.657143	0.156175
Relb	Enterorhabdus	-0.6	0.208
Inhbb	Enterorhabdus	-0.657143	0.156175
Lepr	Enterorhabdus	-0.885714	0.0188455
Mmp9	Enterorhabdus	-0.6	0.208
Fcgr4	Enterorhabdus	-0.6	0.208
Cd14	Enterorhabdus	-0.6	0.208
Itgam	Enterorhabdus	-0.828571	0.0415627
Serpine1	Enterorhabdus	-0.771429	0.0723965
Icam1	Enterorhabdus	-0.6	0.208
Tlr2	Enterorhabdus	-0.6	0.208
Gadd45b	Enterorhabdus	-0.771429	0.0723965
Ccl6	Enterorhabdus	-0.657143	0.156175
Itga4	Enterorhabdus	-0.771429	0.0723965
Csf3r	Enterorhabdus	-0.771429	0.0723965
Tnfaip3	Enterorhabdus	-0.6	0.208
Osmr	Enterorhabdus	-0.657143	0.156175
Runx1	Enterorhabdus	-0.771429	0.0723965
S100a8	Enterorhabdus	-0.657143	0.156175
Cxcl1	Enterorhabdus	-0.6	0.208
A2m	Enterorhabdus	-0.657143	0.156175
Mefv	Enterorhabdus	-0.542857	0.265703
Jun	Enterorhabdus	-0.6	0.208
Il1rn	Enterorhabdus	-0.771429	0.0723965
Cxcr2	Enterorhabdus	-0.6	0.208
Siglec1	Enterorhabdus	-0.828571	0.0415627
Mapk13	Enterorhabdus	-0.542857	0.265703
Lbp	Enterorhabdus	-0.771429	0.0723965
Flt4	Enterorhabdus	-0.714286	0.110787
Nampt	Enterorhabdus	-0.771429	0.0723965
Fgfr1	Enterorhabdus	-0.6	0.208
Tnfrsf12a	Enterorhabdus	-0.714286	0.110787
Vcam1	Enterorhabdus	-0.771429	0.0723965
Mapk15	Enterorhabdus	0.6	0.208
Cxcl13	Parasutterella	0.6	0.208
Cxcl14	Parasutterella	0.657143	0.156175
S100a9	Parasutterella	0.714286	0.110787
Lcn2	Parasutterella	0.714286	0.110787
Fgr	Parasutterella	0.885714	0.0188455
Pirb	Parasutterella	0.771429	0.0723965
Itgb2	Parasutterella	0.942857	0.00480466
Csf2rb2	Parasutterella	0.714286	0.110787
Relb	Parasutterella	0.771429	0.0723965
Inhbb	Parasutterella	0.714286	0.110787
Lepr	Parasutterella	0.657143	0.156175
Mmp9	Parasutterella	0.771429	0.0723965
Fcgr4	Parasutterella	0.771429	0.0723965
Cd14	Parasutterella	0.771429	0.0723965
Itgam	Parasutterella	0.542857	0.265703
Serpine1	Parasutterella	0.6	0.208
Icam1	Parasutterella	0.771429	0.0723965
Tlr2	Parasutterella	0.771429	0.0723965
Gadd45b	Parasutterella	0.6	0.208
Ccl6	Parasutterella	0.714286	0.110787
Itga4	Parasutterella	0.771429	0.0723965
Csf3r	Parasutterella	0.942857	0.00480466
Tnfaip3	Parasutterella	0.771429	0.0723965
Osmr	Parasutterella	0.714286	0.110787
Runx1	Parasutterella	0.6	0.208
S100a8	Parasutterella	0.714286	0.110787
Cxcl1	Parasutterella	0.771429	0.0723965
A2m	Parasutterella	0.714286	0.110787
Mefv	Parasutterella	0.828571	0.0415627
Jun	Parasutterella	0.771429	0.0723965
Il1rn	Parasutterella	0.6	0.208
Cxcr2	Parasutterella	0.771429	0.0723965
Siglec1	Parasutterella	0.885714	0.0188455
Mapk13	Parasutterella	0.828571	0.0415627
Lbp	Parasutterella	0.6	0.208
Flt4	Parasutterella	0.828571	0.0415627
Nampt	Parasutterella	0.6	0.208
Fgfr1	Parasutterella	0.771429	0.0723965
Tnfrsf12a	Parasutterella	0.657143	0.156175
Vcam1	Parasutterella	0.6	0.208
Mapk15	Parasutterella	-0.771429	0.0723965
Cxcl13	g__norank_f__Peptococcaceae	-0.771429	0.0723965
Cxcl14	g__norank_f__Peptococcaceae	-0.828571	0.0415627
S100a9	g__norank_f__Peptococcaceae	-0.885714	0.0188455
Lcn2	g__norank_f__Peptococcaceae	-0.885714	0.0188455
Fgr	g__norank_f__Peptococcaceae	-0.885714	0.0188455
Pirb	g__norank_f__Peptococcaceae	-0.6	0.208
Itgb2	g__norank_f__Peptococcaceae	-0.771429	0.0723965
Csf2rb2	g__norank_f__Peptococcaceae	-0.714286	0.110787
Relb	g__norank_f__Peptococcaceae	-0.771429	0.0723965
Inhbb	g__norank_f__Peptococcaceae	-0.714286	0.110787
Lepr	g__norank_f__Peptococcaceae	-1	0
Mmp9	g__norank_f__Peptococcaceae	-0.771429	0.0723965
Fcgr4	g__norank_f__Peptococcaceae	-0.771429	0.0723965
Cd14	g__norank_f__Peptococcaceae	-0.771429	0.0723965
Itgam	g__norank_f__Peptococcaceae	-0.885714	0.0188455
Serpine1	g__norank_f__Peptococcaceae	-0.942857	0.00480466
Icam1	g__norank_f__Peptococcaceae	-0.771429	0.0723965
Tlr2	g__norank_f__Peptococcaceae	-0.771429	0.0723965
Gadd45b	g__norank_f__Peptococcaceae	-0.771429	0.0723965
Ccl6	g__norank_f__Peptococcaceae	-0.885714	0.0188455
Itga4	g__norank_f__Peptococcaceae	-0.771429	0.0723965
Csf3r	g__norank_f__Peptococcaceae	-0.771429	0.0723965
Tnfaip3	g__norank_f__Peptococcaceae	-0.771429	0.0723965
Osmr	g__norank_f__Peptococcaceae	-0.714286	0.110787
Runx1	g__norank_f__Peptococcaceae	-0.942857	0.00480466
S100a8	g__norank_f__Peptococcaceae	-0.885714	0.0188455
Cxcl1	g__norank_f__Peptococcaceae	-0.771429	0.0723965
A2m	g__norank_f__Peptococcaceae	-0.714286	0.110787
Mefv	g__norank_f__Peptococcaceae	-0.657143	0.156175
Jun	g__norank_f__Peptococcaceae	-0.771429	0.0723965
Il1rn	g__norank_f__Peptococcaceae	-0.942857	0.00480466
Cxcr2	g__norank_f__Peptococcaceae	-0.771429	0.0723965
Siglec1	g__norank_f__Peptococcaceae	-0.714286	0.110787
Mapk13	g__norank_f__Peptococcaceae	-0.657143	0.156175
Lbp	g__norank_f__Peptococcaceae	-0.942857	0.00480466
Flt4	g__norank_f__Peptococcaceae	-0.828571	0.0415627
Nampt	g__norank_f__Peptococcaceae	-0.942857	0.00480466
Fgfr1	g__norank_f__Peptococcaceae	-0.6	0.208
Tnfrsf12a	g__norank_f__Peptococcaceae	-0.828571	0.0415627
Vcam1	g__norank_f__Peptococcaceae	-0.942857	0.00480466
Mapk15	g__norank_f__Peptococcaceae	0.771429	0.0723965
Cxcl13	Odoribacter	0.880406	0.0205987
Cxcl14	Odoribacter	0.880406	0.0205987
S100a9	Odoribacter	0.941124	0.00509754
Lcn2	Odoribacter	0.941124	0.00509754
Fgr	Odoribacter	0.758971	0.0801412
Pirb	Odoribacter	0.880406	0.0205987
Itgb2	Odoribacter	0.758971	0.0801412
Csf2rb2	Odoribacter	0.941124	0.00509754
Relb	Odoribacter	0.880406	0.0205987
Inhbb	Odoribacter	0.941124	0.00509754
Lepr	Odoribacter	0.880406	0.0205987
Mmp9	Odoribacter	0.941124	0.00509754
Fcgr4	Odoribacter	0.880406	0.0205987
Cd14	Odoribacter	0.880406	0.0205987
Itgam	Odoribacter	0.941124	0.00509754
Serpine1	Odoribacter	0.941124	0.00509754
Icam1	Odoribacter	0.941124	0.00509754
Tlr2	Odoribacter	0.941124	0.00509754
Gadd45b	Odoribacter	0.880406	0.0205987
Ccl6	Odoribacter	0.941124	0.00509754
Itga4	Odoribacter	0.880406	0.0205987
Csf3r	Odoribacter	0.758971	0.0801412
Tnfaip3	Odoribacter	0.941124	0.00509754
Osmr	Odoribacter	0.941124	0.00509754
Runx1	Odoribacter	0.941124	0.00509754
S100a8	Odoribacter	0.941124	0.00509754
Cxcl1	Odoribacter	0.941124	0.00509754
A2m	Odoribacter	0.941124	0.00509754
Mefv	Odoribacter	0.880406	0.0205987
Jun	Odoribacter	0.880406	0.0205987
Il1rn	Odoribacter	0.941124	0.00509754
Cxcr2	Odoribacter	0.941124	0.00509754
Siglec1	Odoribacter	0.758971	0.0801412
Mapk13	Odoribacter	0.880406	0.0205987
Lbp	Odoribacter	0.941124	0.00509754
Flt4	Odoribacter	0.880406	0.0205987
Nampt	Odoribacter	0.941124	0.00509754
Fgfr1	Odoribacter	0.880406	0.0205987
Tnfrsf12a	Odoribacter	0.880406	0.0205987
Vcam1	Odoribacter	0.941124	0.00509754
Mapk15	Odoribacter	-0.941124	0.00509754

## Sheet: immune responseR<-0.85or R>0.85
Supplementary File 3: Spearman correlation between liver genes and microbes
node1	node2	cor	pvalue
Fgr	Parasutterella	0.885714	0.0188455
Itgb2	Parasutterella	0.942857	0.00480466
Csf3r	Parasutterella	0.942857	0.00480466
Siglec1	Parasutterella	0.885714	0.0188455
Cxcl13	Parabacteroides	0.942857	0.00480466
Pirb	Parabacteroides	0.942857	0.00480466
Csf2rb2	Parabacteroides	0.885714	0.0188455
Inhbb	Parabacteroides	0.885714	0.0188455
Itgam	Parabacteroides	0.885714	0.0188455
Gadd45b	Parabacteroides	0.942857	0.00480466
Osmr	Parabacteroides	0.885714	0.0188455
A2m	Parabacteroides	0.885714	0.0188455
Fgfr1	Parabacteroides	0.942857	0.00480466
Cxcl13	Odoribacter	0.880406	0.0205987
Cxcl14	Odoribacter	0.880406	0.0205987
S100a9	Odoribacter	0.941124	0.00509754
Lcn2	Odoribacter	0.941124	0.00509754
Pirb	Odoribacter	0.880406	0.0205987
Csf2rb2	Odoribacter	0.941124	0.00509754
Relb	Odoribacter	0.880406	0.0205987
Inhbb	Odoribacter	0.941124	0.00509754
Lepr	Odoribacter	0.880406	0.0205987
Mmp9	Odoribacter	0.941124	0.00509754
Fcgr4	Odoribacter	0.880406	0.0205987
Cd14	Odoribacter	0.880406	0.0205987
Itgam	Odoribacter	0.941124	0.00509754
Serpine1	Odoribacter	0.941124	0.00509754
Icam1	Odoribacter	0.941124	0.00509754
Tlr2	Odoribacter	0.941124	0.00509754
Gadd45b	Odoribacter	0.880406	0.0205987
Ccl6	Odoribacter	0.941124	0.00509754
Itga4	Odoribacter	0.880406	0.0205987
Tnfaip3	Odoribacter	0.941124	0.00509754
Osmr	Odoribacter	0.941124	0.00509754
Runx1	Odoribacter	0.941124	0.00509754
S100a8	Odoribacter	0.941124	0.00509754
Cxcl1	Odoribacter	0.941124	0.00509754
A2m	Odoribacter	0.941124	0.00509754
Mefv	Odoribacter	0.880406	0.0205987
Jun	Odoribacter	0.880406	0.0205987
Il1rn	Odoribacter	0.941124	0.00509754
Cxcr2	Odoribacter	0.941124	0.00509754
Mapk13	Odoribacter	0.880406	0.0205987
Lbp	Odoribacter	0.941124	0.00509754
Flt4	Odoribacter	0.880406	0.0205987
Nampt	Odoribacter	0.941124	0.00509754
Fgfr1	Odoribacter	0.880406	0.0205987
Tnfrsf12a	Odoribacter	0.880406	0.0205987
Mapk15	Odoribacter	-0.941124	0.00509754
Vcam1	Odoribacter	0.941124	0.00509754
Itgb2	Lactobacillus	-0.942857	0.00480466
Itga4	Lactobacillus	-0.942857	0.00480466
Csf3r	Lactobacillus	-0.942857	0.00480466
Siglec1	Lactobacillus	-1	0
Flt4	Lactobacillus	-0.885714	0.0188455
Flt4	Lachnospiraceae_NK4A136_group	-0.885714	0.0188455
Csf3r	Lachnospiraceae_NK4A136_group	-0.942857	0.00480466
Lepr	Lachnospiraceae_NK4A136_group	-0.885714	0.0188455
Itgb2	Lachnospiraceae_NK4A136_group	-0.942857	0.00480466
Fgr	Lachnospiraceae_NK4A136_group	-1	0
S100a9	g__norank_f__Peptococcaceae	-0.885714	0.0188455
Lcn2	g__norank_f__Peptococcaceae	-0.885714	0.0188455
Fgr	g__norank_f__Peptococcaceae	-0.885714	0.0188455
Lepr	g__norank_f__Peptococcaceae	-1	0
Itgam	g__norank_f__Peptococcaceae	-0.885714	0.0188455
Serpine1	g__norank_f__Peptococcaceae	-0.942857	0.00480466
Ccl6	g__norank_f__Peptococcaceae	-0.885714	0.0188455
Runx1	g__norank_f__Peptococcaceae	-0.942857	0.00480466
S100a8	g__norank_f__Peptococcaceae	-0.885714	0.0188455
Il1rn	g__norank_f__Peptococcaceae	-0.942857	0.00480466
Lbp	g__norank_f__Peptococcaceae	-0.942857	0.00480466
Nampt	g__norank_f__Peptococcaceae	-0.942857	0.00480466
Vcam1	g__norank_f__Peptococcaceae	-0.942857	0.00480466
Cxcl13	g__norank_f__Lachnospiraceae	-0.885714	0.0188455
Pirb	g__norank_f__Lachnospiraceae	-0.885714	0.0188455
Csf2rb2	g__norank_f__Lachnospiraceae	-0.942857	0.00480466
Inhbb	g__norank_f__Lachnospiraceae	-0.942857	0.00480466
Itgam	g__norank_f__Lachnospiraceae	-0.942857	0.00480466
Gadd45b	g__norank_f__Lachnospiraceae	-0.885714	0.0188455
Itga4	g__norank_f__Lachnospiraceae	-0.885714	0.0188455
Osmr	g__norank_f__Lachnospiraceae	-0.942857	0.00480466
A2m	g__norank_f__Lachnospiraceae	-0.942857	0.00480466
Fgfr1	g__norank_f__Lachnospiraceae	-0.885714	0.0188455
Pirb	Faecalibaculum	-1	0
Csf2rb2	Faecalibaculum	-0.942857	0.00480466
Inhbb	Faecalibaculum	-0.942857	0.00480466
Mmp9	Faecalibaculum	-0.885714	0.0188455
Icam1	Faecalibaculum	-0.885714	0.0188455
Tlr2	Faecalibaculum	-0.885714	0.0188455
Tnfaip3	Faecalibaculum	-0.885714	0.0188455
Osmr	Faecalibaculum	-0.942857	0.00480466
Cxcl1	Faecalibaculum	-0.885714	0.0188455
A2m	Faecalibaculum	-0.942857	0.00480466
Mefv	Faecalibaculum	-0.942857	0.00480466
Cxcr2	Faecalibaculum	-0.885714	0.0188455
Mapk13	Faecalibaculum	-0.942857	0.00480466
Fgfr1	Faecalibaculum	-1	0
Mapk15	Faecalibaculum	0.885714	0.0188455
S100a9	Escherichia_Shigella	0.885714	0.0188455
Lcn2	Escherichia_Shigella	0.885714	0.0188455
Fgr	Escherichia_Shigella	0.885714	0.0188455
Lepr	Escherichia_Shigella	1	0
Itgam	Escherichia_Shigella	0.885714	0.0188455
Serpine1	Escherichia_Shigella	0.942857	0.00480466
Ccl6	Escherichia_Shigella	0.885714	0.0188455
Runx1	Escherichia_Shigella	0.942857	0.00480466
S100a8	Escherichia_Shigella	0.885714	0.0188455
Il1rn	Escherichia_Shigella	0.942857	0.00480466
Lbp	Escherichia_Shigella	0.942857	0.00480466
Nampt	Escherichia_Shigella	0.942857	0.00480466
Vcam1	Escherichia_Shigella	0.942857	0.00480466
Lepr	Enterorhabdus	-0.885714	0.0188455
Itgb2	Eisenbergiella	-0.927634	0.00766584
Csf2rb2	Eisenbergiella	-0.898645	0.0148886
Inhbb	Eisenbergiella	-0.898645	0.0148886
Itga4	Eisenbergiella	-0.985611	0.000309086
Csf3r	Eisenbergiella	-0.927634	0.00766584
Osmr	Eisenbergiella	-0.898645	0.0148886
A2m	Eisenbergiella	-0.898645	0.0148886
Siglec1	Eisenbergiella	-0.985611	0.000309086
Flt4	Eisenbergiella	-0.927634	0.00766584
Tnfrsf12a	Coriobacteriaceae_UCG_002	0.885714	0.0188455
Mapk13	Coriobacteriaceae_UCG_002	0.885714	0.0188455
Jun	Coriobacteriaceae_UCG_002	0.942857	0.00480466
Mefv	Coriobacteriaceae_UCG_002	0.885714	0.0188455
Cd14	Coriobacteriaceae_UCG_002	0.942857	0.00480466
Fcgr4	Coriobacteriaceae_UCG_002	0.942857	0.00480466
Relb	Coriobacteriaceae_UCG_002	0.942857	0.00480466
Cxcl14	Coriobacteriaceae_UCG_002	0.885714	0.0188455
Cxcl13	Candidatus_Saccharimonas	-0.885714	0.0188455
Pirb	Candidatus_Saccharimonas	-0.885714	0.0188455
Gadd45b	Candidatus_Saccharimonas	-0.885714	0.0188455
Fgfr1	Candidatus_Saccharimonas	-0.885714	0.0188455
Pirb	Butyricimonas	0.885714	0.0188455
Csf2rb2	Butyricimonas	0.942857	0.00480466
Inhbb	Butyricimonas	0.942857	0.00480466
Osmr	Butyricimonas	0.942857	0.00480466
A2m	Butyricimonas	0.942857	0.00480466
Fgfr1	Butyricimonas	0.885714	0.0188455
Itga4	Blautia	-0.885714	0.0188455
Siglec1	Bacteroides	0.885714	0.0188455

## Sheet: lipid metabolism-all
Supplementary File 3: Spearman correlation between liver genes and microbes
node1	node2	cor	pvalue
Elovl3	Bacteroides	-0.771429	0.0723965
Cyp4a12b	Bacteroides	-0.657143	0.156175
Abcg8	Bacteroides	-0.6	0.208
Socs3	Bacteroides	0.714286	0.110787
Acot1	Bacteroides	-0.6	0.208
Cyp4a12a	Bacteroides	-0.828571	0.0415627
Etnppl	Bacteroides	-0.771429	0.0723965
Me1	Bacteroides	-0.828571	0.0415627
Abcg5	Bacteroides	-0.657143	0.156175
X9130409I23Rik	Bacteroides	-0.885714	0.0188455
Cyp2u1	Bacteroides	-0.6	0.208
Ephx2	Bacteroides	-0.6	0.208
Apoa4	Bacteroides	0.714286	0.110787
Nr0b2	Bacteroides	-0.771429	0.0723965
Cerk	Bacteroides	0.771429	0.0723965
Adora1	Bacteroides	0.828571	0.0415627
Gpx3	Bacteroides	0.0285714	0.957155
Elovl3	Faecalibaculum	0.885714	0.0188455
Cyp4a12b	Faecalibaculum	0.6	0.208
Abcg8	Faecalibaculum	0.885714	0.0188455
Socs3	Faecalibaculum	-0.771429	0.0723965
Acot1	Faecalibaculum	0.885714	0.0188455
Cyp4a12a	Faecalibaculum	0.6	0.208
Etnppl	Faecalibaculum	1	0
Me1	Faecalibaculum	0.771429	0.0723965
Abcg5	Faecalibaculum	0.942857	0.00480466
X9130409I23Rik	Faecalibaculum	0.942857	0.00480466
Cyp2u1	Faecalibaculum	0.714286	0.110787
Ephx2	Faecalibaculum	0.885714	0.0188455
Apoa4	Faecalibaculum	-0.771429	0.0723965
Nr0b2	Faecalibaculum	0.885714	0.0188455
Cerk	Faecalibaculum	-1	0
Adora1	Faecalibaculum	-0.942857	0.00480466
Gpx3	Faecalibaculum	-0.485714	0.328723
Elovl3	Helicobacter	-0.542857	0.265703
Cyp4a12b	Helicobacter	-0.485714	0.328723
Abcg8	Helicobacter	-0.6	0.208
Socs3	Helicobacter	0.371429	0.468478
Acot1	Helicobacter	-0.6	0.208
Cyp4a12a	Helicobacter	-0.2	0.704
Etnppl	Helicobacter	-0.428571	0.396501
Me1	Helicobacter	-0.714286	0.110787
Abcg5	Helicobacter	-0.371429	0.468478
X9130409I23Rik	Helicobacter	-0.371429	0.468478
Cyp2u1	Helicobacter	-0.314286	0.544093
Ephx2	Helicobacter	-0.6	0.208
Apoa4	Helicobacter	0.371429	0.468478
Nr0b2	Helicobacter	-0.542857	0.265703
Cerk	Helicobacter	0.428571	0.396501
Adora1	Helicobacter	0.314286	0.544093
Gpx3	Helicobacter	0.0857143	0.871743
Elovl3	Escherichia_Shigella	-0.771429	0.0723965
Cyp4a12b	Escherichia_Shigella	-1	0
Abcg8	Escherichia_Shigella	-0.771429	0.0723965
Socs3	Escherichia_Shigella	0.885714	0.0188455
Acot1	Escherichia_Shigella	-0.771429	0.0723965
Cyp4a12a	Escherichia_Shigella	-0.828571	0.0415627
Etnppl	Escherichia_Shigella	-0.6	0.208
Me1	Escherichia_Shigella	-0.828571	0.0415627
Abcg5	Escherichia_Shigella	-0.657143	0.156175
X9130409I23Rik	Escherichia_Shigella	-0.542857	0.265703
Cyp2u1	Escherichia_Shigella	-0.942857	0.00480466
Ephx2	Escherichia_Shigella	-0.771429	0.0723965
Apoa4	Escherichia_Shigella	0.885714	0.0188455
Nr0b2	Escherichia_Shigella	-0.771429	0.0723965
Cerk	Escherichia_Shigella	0.6	0.208
Adora1	Escherichia_Shigella	0.657143	0.156175
Gpx3	Escherichia_Shigella	0.6	0.208
Elovl3	Parabacteroides	-0.942857	0.00480466
Cyp4a12b	Parabacteroides	-0.657143	0.156175
Abcg8	Parabacteroides	-0.771429	0.0723965
Socs3	Parabacteroides	0.885714	0.0188455
Acot1	Parabacteroides	-0.771429	0.0723965
Cyp4a12a	Parabacteroides	-0.657143	0.156175
Etnppl	Parabacteroides	-0.942857	0.00480466
Me1	Parabacteroides	-0.828571	0.0415627
Abcg5	Parabacteroides	-0.828571	0.0415627
X9130409I23Rik	Parabacteroides	-0.885714	0.0188455
Cyp2u1	Parabacteroides	-0.771429	0.0723965
Ephx2	Parabacteroides	-0.771429	0.0723965
Apoa4	Parabacteroides	0.885714	0.0188455
Nr0b2	Parabacteroides	-0.942857	0.00480466
Cerk	Parabacteroides	0.942857	0.00480466
Adora1	Parabacteroides	1	0
Gpx3	Parabacteroides	0.428571	0.396501
Elovl3	g__norank_f__Lachnospiraceae	1	0
Cyp4a12b	g__norank_f__Lachnospiraceae	0.771429	0.0723965
Abcg8	g__norank_f__Lachnospiraceae	0.828571	0.0415627
Socs3	g__norank_f__Lachnospiraceae	-0.942857	0.00480466
Acot1	g__norank_f__Lachnospiraceae	0.828571	0.0415627
Cyp4a12a	g__norank_f__Lachnospiraceae	0.6	0.208
Etnppl	g__norank_f__Lachnospiraceae	0.885714	0.0188455
Me1	g__norank_f__Lachnospiraceae	0.942857	0.00480466
Abcg5	g__norank_f__Lachnospiraceae	0.771429	0.0723965
X9130409I23Rik	g__norank_f__Lachnospiraceae	0.771429	0.0723965
Cyp2u1	g__norank_f__Lachnospiraceae	0.828571	0.0415627
Ephx2	g__norank_f__Lachnospiraceae	0.828571	0.0415627
Apoa4	g__norank_f__Lachnospiraceae	-0.942857	0.00480466
Nr0b2	g__norank_f__Lachnospiraceae	1	0
Cerk	g__norank_f__Lachnospiraceae	-0.885714	0.0188455
Adora1	g__norank_f__Lachnospiraceae	-0.942857	0.00480466
Gpx3	g__norank_f__Lachnospiraceae	-0.485714	0.328723
Elovl3	Lactobacillus	0.771429	0.0723965
Cyp4a12b	Lactobacillus	0.714286	0.110787
Abcg8	Lactobacillus	0.771429	0.0723965
Socs3	Lactobacillus	-0.657143	0.156175
Acot1	Lactobacillus	0.771429	0.0723965
Cyp4a12a	Lactobacillus	0.714286	0.110787
Etnppl	Lactobacillus	0.771429	0.0723965
Me1	Lactobacillus	0.885714	0.0188455
Abcg5	Lactobacillus	0.714286	0.110787
X9130409I23Rik	Lactobacillus	0.828571	0.0415627
Cyp2u1	Lactobacillus	0.6	0.208
Ephx2	Lactobacillus	0.771429	0.0723965
Apoa4	Lactobacillus	-0.657143	0.156175
Nr0b2	Lactobacillus	0.771429	0.0723965
Cerk	Lactobacillus	-0.771429	0.0723965
Adora1	Lactobacillus	-0.714286	0.110787
Gpx3	Lactobacillus	-0.142857	0.787172
Elovl3	Blautia	0.828571	0.0415627
Cyp4a12b	Blautia	0.657143	0.156175
Abcg8	Blautia	0.6	0.208
Socs3	Blautia	-0.714286	0.110787
Acot1	Blautia	0.6	0.208
Cyp4a12a	Blautia	0.428571	0.396501
Etnppl	Blautia	0.6	0.208
Me1	Blautia	0.942857	0.00480466
Abcg5	Blautia	0.428571	0.396501
X9130409I23Rik	Blautia	0.542857	0.265703
Cyp2u1	Blautia	0.542857	0.265703
Ephx2	Blautia	0.6	0.208
Apoa4	Blautia	-0.714286	0.110787
Nr0b2	Blautia	0.828571	0.0415627
Cerk	Blautia	-0.6	0.208
Adora1	Blautia	-0.657143	0.156175
Gpx3	Blautia	-0.0857143	0.871743
Elovl3	Eisenbergiella	0.840668	0.0360576
Cyp4a12b	Eisenbergiella	0.753702	0.0835233
Abcg8	Eisenbergiella	0.840668	0.0360576
Socs3	Eisenbergiella	-0.724714	0.103243
Acot1	Eisenbergiella	0.840668	0.0360576
Cyp4a12a	Eisenbergiella	0.666737	0.14809
Etnppl	Eisenbergiella	0.811679	0.0498576
Me1	Eisenbergiella	0.927634	0.00766584
Abcg5	Eisenbergiella	0.753702	0.0835233
X9130409I23Rik	Eisenbergiella	0.811679	0.0498576
Cyp2u1	Eisenbergiella	0.666737	0.14809
Ephx2	Eisenbergiella	0.840668	0.0360576
Apoa4	Eisenbergiella	-0.724714	0.103243
Nr0b2	Eisenbergiella	0.840668	0.0360576
Cerk	Eisenbergiella	-0.811679	0.0498576
Adora1	Eisenbergiella	-0.753702	0.0835233
Gpx3	Eisenbergiella	-0.260897	0.617534
Elovl3	Coriobacteriaceae_UCG_002	-0.6	0.208
Cyp4a12b	Coriobacteriaceae_UCG_002	-0.714286	0.110787
Abcg8	Coriobacteriaceae_UCG_002	-0.771429	0.0723965
Socs3	Coriobacteriaceae_UCG_002	0.657143	0.156175
Acot1	Coriobacteriaceae_UCG_002	-0.771429	0.0723965
Cyp4a12a	Coriobacteriaceae_UCG_002	-0.885714	0.0188455
Etnppl	Coriobacteriaceae_UCG_002	-0.771429	0.0723965
Me1	Coriobacteriaceae_UCG_002	-0.542857	0.265703
Abcg5	Coriobacteriaceae_UCG_002	-0.885714	0.0188455
X9130409I23Rik	Coriobacteriaceae_UCG_002	-0.828571	0.0415627
Cyp2u1	Coriobacteriaceae_UCG_002	-0.771429	0.0723965
Ephx2	Coriobacteriaceae_UCG_002	-0.771429	0.0723965
Apoa4	Coriobacteriaceae_UCG_002	0.657143	0.156175
Nr0b2	Coriobacteriaceae_UCG_002	-0.6	0.208
Cerk	Coriobacteriaceae_UCG_002	0.771429	0.0723965
Adora1	Coriobacteriaceae_UCG_002	0.714286	0.110787
Gpx3	Coriobacteriaceae_UCG_002	0.542857	0.265703
Elovl3	Butyricimonas	-0.885714	0.0188455
Cyp4a12b	Butyricimonas	-0.485714	0.328723
Abcg8	Butyricimonas	-0.828571	0.0415627
Socs3	Butyricimonas	0.714286	0.110787
Acot1	Butyricimonas	-0.828571	0.0415627
Cyp4a12a	Butyricimonas	-0.257143	0.622787
Etnppl	Butyricimonas	-0.885714	0.0188455
Me1	Butyricimonas	-0.771429	0.0723965
Abcg5	Butyricimonas	-0.771429	0.0723965
X9130409I23Rik	Butyricimonas	-0.714286	0.110787
Cyp2u1	Butyricimonas	-0.6	0.208
Ephx2	Butyricimonas	-0.828571	0.0415627
Apoa4	Butyricimonas	0.714286	0.110787
Nr0b2	Butyricimonas	-0.885714	0.0188455
Cerk	Butyricimonas	0.885714	0.0188455
Adora1	Butyricimonas	0.828571	0.0415627
Gpx3	Butyricimonas	0.485714	0.328723
Elovl3	Candidatus_Saccharimonas	0.828571	0.0415627
Cyp4a12b	Candidatus_Saccharimonas	0.6	0.208
Abcg8	Candidatus_Saccharimonas	0.657143	0.156175
Socs3	Candidatus_Saccharimonas	-0.771429	0.0723965
Acot1	Candidatus_Saccharimonas	0.657143	0.156175
Cyp4a12a	Candidatus_Saccharimonas	0.771429	0.0723965
Etnppl	Candidatus_Saccharimonas	0.885714	0.0188455
Me1	Candidatus_Saccharimonas	0.771429	0.0723965
Abcg5	Candidatus_Saccharimonas	0.771429	0.0723965
X9130409I23Rik	Candidatus_Saccharimonas	0.942857	0.00480466
Cyp2u1	Candidatus_Saccharimonas	0.657143	0.156175
Ephx2	Candidatus_Saccharimonas	0.657143	0.156175
Apoa4	Candidatus_Saccharimonas	-0.771429	0.0723965
Nr0b2	Candidatus_Saccharimonas	0.828571	0.0415627
Cerk	Candidatus_Saccharimonas	-0.885714	0.0188455
Adora1	Candidatus_Saccharimonas	-0.942857	0.00480466
Gpx3	Candidatus_Saccharimonas	-0.2	0.704
Elovl3	Lachnospiraceae_NK4A136_group	0.6	0.208
Cyp4a12b	Lachnospiraceae_NK4A136_group	0.885714	0.0188455
Abcg8	Lachnospiraceae_NK4A136_group	0.771429	0.0723965
Socs3	Lachnospiraceae_NK4A136_group	-0.657143	0.156175
Acot1	Lachnospiraceae_NK4A136_group	0.771429	0.0723965
Cyp4a12a	Lachnospiraceae_NK4A136_group	0.885714	0.0188455
Etnppl	Lachnospiraceae_NK4A136_group	0.6	0.208
Me1	Lachnospiraceae_NK4A136_group	0.714286	0.110787
Abcg5	Lachnospiraceae_NK4A136_group	0.714286	0.110787
X9130409I23Rik	Lachnospiraceae_NK4A136_group	0.657143	0.156175
Cyp2u1	Lachnospiraceae_NK4A136_group	0.771429	0.0723965
Ephx2	Lachnospiraceae_NK4A136_group	0.771429	0.0723965
Apoa4	Lachnospiraceae_NK4A136_group	-0.657143	0.156175
Nr0b2	Lachnospiraceae_NK4A136_group	0.6	0.208
Cerk	Lachnospiraceae_NK4A136_group	-0.6	0.208
Adora1	Lachnospiraceae_NK4A136_group	-0.542857	0.265703
Gpx3	Lachnospiraceae_NK4A136_group	-0.428571	0.396501
Elovl3	Enterorhabdus	0.771429	0.0723965
Cyp4a12b	Enterorhabdus	0.885714	0.0188455
Abcg8	Enterorhabdus	0.6	0.208
Socs3	Enterorhabdus	-0.828571	0.0415627
Acot1	Enterorhabdus	0.6	0.208
Cyp4a12a	Enterorhabdus	0.885714	0.0188455
Etnppl	Enterorhabdus	0.6	0.208
Me1	Enterorhabdus	0.885714	0.0188455
Abcg5	Enterorhabdus	0.542857	0.265703
X9130409I23Rik	Enterorhabdus	0.657143	0.156175
Cyp2u1	Enterorhabdus	0.771429	0.0723965
Ephx2	Enterorhabdus	0.6	0.208
Apoa4	Enterorhabdus	-0.828571	0.0415627
Nr0b2	Enterorhabdus	0.771429	0.0723965
Cerk	Enterorhabdus	-0.6	0.208
Adora1	Enterorhabdus	-0.714286	0.110787
Gpx3	Enterorhabdus	-0.2	0.704
Elovl3	Parasutterella	-0.6	0.208
Cyp4a12b	Parasutterella	-0.657143	0.156175
Abcg8	Parasutterella	-0.771429	0.0723965
Socs3	Parasutterella	0.542857	0.265703
Acot1	Parasutterella	-0.771429	0.0723965
Cyp4a12a	Parasutterella	-0.828571	0.0415627
Etnppl	Parasutterella	-0.771429	0.0723965
Me1	Parasutterella	-0.657143	0.156175
Abcg5	Parasutterella	-0.828571	0.0415627
X9130409I23Rik	Parasutterella	-0.885714	0.0188455
Cyp2u1	Parasutterella	-0.6	0.208
Ephx2	Parasutterella	-0.771429	0.0723965
Apoa4	Parasutterella	0.542857	0.265703
Nr0b2	Parasutterella	-0.6	0.208
Cerk	Parasutterella	0.771429	0.0723965
Adora1	Parasutterella	0.657143	0.156175
Gpx3	Parasutterella	0.257143	0.622787
Elovl3	g__norank_f__Peptococcaceae	0.771429	0.0723965
Cyp4a12b	g__norank_f__Peptococcaceae	1	0
Abcg8	g__norank_f__Peptococcaceae	0.771429	0.0723965
Socs3	g__norank_f__Peptococcaceae	-0.885714	0.0188455
Acot1	g__norank_f__Peptococcaceae	0.771429	0.0723965
Cyp4a12a	g__norank_f__Peptococcaceae	0.828571	0.0415627
Etnppl	g__norank_f__Peptococcaceae	0.6	0.208
Me1	g__norank_f__Peptococcaceae	0.828571	0.0415627
Abcg5	g__norank_f__Peptococcaceae	0.657143	0.156175
X9130409I23Rik	g__norank_f__Peptococcaceae	0.542857	0.265703
Cyp2u1	g__norank_f__Peptococcaceae	0.942857	0.00480466
Ephx2	g__norank_f__Peptococcaceae	0.771429	0.0723965
Apoa4	g__norank_f__Peptococcaceae	-0.885714	0.0188455
Nr0b2	g__norank_f__Peptococcaceae	0.771429	0.0723965
Cerk	g__norank_f__Peptococcaceae	-0.6	0.208
Adora1	g__norank_f__Peptococcaceae	-0.657143	0.156175
Gpx3	g__norank_f__Peptococcaceae	-0.6	0.208
Elovl3	Odoribacter	-0.941124	0.00509754
Cyp4a12b	Odoribacter	-0.880406	0.0205987
Abcg8	Odoribacter	-0.941124	0.00509754
Socs3	Odoribacter	0.941124	0.00509754
Acot1	Odoribacter	-0.941124	0.00509754
Cyp4a12a	Odoribacter	-0.698253	0.122839
Etnppl	Odoribacter	-0.880406	0.0205987
Me1	Odoribacter	-0.880406	0.0205987
Abcg5	Odoribacter	-0.880406	0.0205987
X9130409I23Rik	Odoribacter	-0.758971	0.0801412
Cyp2u1	Odoribacter	-0.941124	0.00509754
Ephx2	Odoribacter	-0.941124	0.00509754
Apoa4	Odoribacter	0.941124	0.00509754
Nr0b2	Odoribacter	-0.941124	0.00509754
Cerk	Odoribacter	0.880406	0.0205987
Adora1	Odoribacter	0.880406	0.0205987
Gpx3	Odoribacter	0.698253	0.122839
Elovl3	Odoribacter	-0.941124	0.00509754
Cyp4a12b	Odoribacter	-0.880406	0.0205987
Abcg8	Odoribacter	-0.941124	0.00509754
Socs3	Odoribacter	0.941124	0.00509754
Acot1	Odoribacter	-0.941124	0.00509754
Cyp4a12a	Odoribacter	-0.698253	0.122839
Etnppl	Odoribacter	-0.880406	0.0205987
Me1	Odoribacter	-0.880406	0.0205987
Abcg5	Odoribacter	-0.880406	0.0205987
X9130409I23Rik	Odoribacter	-0.758971	0.0801412
Cyp2u1	Odoribacter	-0.941124	0.00509754
Ephx2	Odoribacter	-0.941124	0.00509754
Apoa4	Odoribacter	0.941124	0.00509754
Nr0b2	Odoribacter	-0.941124	0.00509754
Cerk	Odoribacter	0.880406	0.0205987
Adora1	Odoribacter	0.880406	0.0205987
Gpx3	Odoribacter	0.698253	0.122839

## Sheet: lipid metaR<-0.85 or R>0.85
Supplementary File 3: Spearman correlation between liver genes and microbes
node1	node2	cor	pvalue
X9130409I23Rik	Parasutterella	-0.885714	0.0188455
Elovl3	Parabacteroides	-0.942857	0.00480466
Socs3	Parabacteroides	0.885714	0.0188455
Etnppl	Parabacteroides	-0.942857	0.00480466
X9130409I23Rik	Parabacteroides	-0.885714	0.0188455
Apoa4	Parabacteroides	0.885714	0.0188455
Nr0b2	Parabacteroides	-0.942857	0.00480466
Cerk	Parabacteroides	0.942857	0.00480466
Adora1	Parabacteroides	1	0
Elovl3	Odoribacter	-0.941124	0.00509754
Cyp4a12b	Odoribacter	-0.880406	0.0205987
Abcg8	Odoribacter	-0.941124	0.00509754
Socs3	Odoribacter	0.941124	0.00509754
Acot1	Odoribacter	-0.941124	0.00509754
Etnppl	Odoribacter	-0.880406	0.0205987
Me1	Odoribacter	-0.880406	0.0205987
Abcg5	Odoribacter	-0.880406	0.0205987
Cyp2u1	Odoribacter	-0.941124	0.00509754
Ephx2	Odoribacter	-0.941124	0.00509754
Apoa4	Odoribacter	0.941124	0.00509754
Nr0b2	Odoribacter	-0.941124	0.00509754
Cerk	Odoribacter	0.880406	0.0205987
Adora1	Odoribacter	0.880406	0.0205987
Me1	Lactobacillus	0.885714	0.0188455
Cyp4a12a	Lachnospiraceae_NK4A136_group	0.885714	0.0188455
Cyp4a12b	Lachnospiraceae_NK4A136_group	0.885714	0.0188455
Cyp4a12b	g__norank_f__Peptococcaceae	1	0
Socs3	g__norank_f__Peptococcaceae	-0.885714	0.0188455
Cyp2u1	g__norank_f__Peptococcaceae	0.942857	0.00480466
Apoa4	g__norank_f__Peptococcaceae	-0.885714	0.0188455
Elovl3	g__norank_f__Lachnospiraceae	1	0
Socs3	g__norank_f__Lachnospiraceae	-0.942857	0.00480466
Etnppl	g__norank_f__Lachnospiraceae	0.885714	0.0188455
Me1	g__norank_f__Lachnospiraceae	0.942857	0.00480466
Apoa4	g__norank_f__Lachnospiraceae	-0.942857	0.00480466
Nr0b2	g__norank_f__Lachnospiraceae	1	0
Cerk	g__norank_f__Lachnospiraceae	-0.885714	0.0188455
Adora1	g__norank_f__Lachnospiraceae	-0.942857	0.00480466
Elovl3	Faecalibaculum	0.885714	0.0188455
Abcg8	Faecalibaculum	0.885714	0.0188455
Acot1	Faecalibaculum	0.885714	0.0188455
Etnppl	Faecalibaculum	1	0
Abcg5	Faecalibaculum	0.942857	0.00480466
X9130409I23Rik	Faecalibaculum	0.942857	0.00480466
Ephx2	Faecalibaculum	0.885714	0.0188455
Nr0b2	Faecalibaculum	0.885714	0.0188455
Cerk	Faecalibaculum	-1	0
Adora1	Faecalibaculum	-0.942857	0.00480466
Cyp4a12b	Escherichia_Shigella	-1	0
Socs3	Escherichia_Shigella	0.885714	0.0188455
Cyp2u1	Escherichia_Shigella	-0.942857	0.00480466
Apoa4	Escherichia_Shigella	0.885714	0.0188455
Cyp4a12b	Enterorhabdus	0.885714	0.0188455
Cyp4a12a	Enterorhabdus	0.885714	0.0188455
Me1	Enterorhabdus	0.885714	0.0188455
Me1	Eisenbergiella	0.927634	0.00766584
Abcg5	Coriobacteriaceae_UCG_002	-0.885714	0.0188455
Cyp4a12a	Coriobacteriaceae_UCG_002	-0.885714	0.0188455
Etnppl	Candidatus_Saccharimonas	0.885714	0.0188455
X9130409I23Rik	Candidatus_Saccharimonas	0.942857	0.00480466
Cerk	Candidatus_Saccharimonas	-0.885714	0.0188455
Adora1	Candidatus_Saccharimonas	-0.942857	0.00480466
Elovl3	Butyricimonas	-0.885714	0.0188455
Etnppl	Butyricimonas	-0.885714	0.0188455
Nr0b2	Butyricimonas	-0.885714	0.0188455
Cerk	Butyricimonas	0.885714	0.0188455
Me1	Blautia	0.942857	0.00480466
X9130409I23Rik	Bacteroides	-0.885714	0.0188455
