# Supplementary material for: Multi-Omics Analysis of the Gut-Liver Axis Reveals the Mechanism of Liver Injury in Colitis Mice
Source: Front Immunol. 2022 Jan 6;12:773070. doi: 10.3389/fimmu.2021.773070 (PMC8770869; doi:10.3389/fimmu.2021.773070)
Supplement: Supplementary file 4 [file Table_4.xlsx]

## Sheet: immune response-all
Supplementary File 4: Spearman correlation between colon genes and microbes
node1	node2	cor	pvalue
Nos1	Bacteroides	0.714286	0.110787
Lcn2	Bacteroides	0.771429	0.0723965
Nrxn2	Bacteroides	0.542857	0.265703
Gfap	Bacteroides	0.771429	0.0723965
Cdh2	Bacteroides	0.885714	0.0188455
Cacna1h	Bacteroides	0.771429	0.0723965
S100a8	Bacteroides	0.657143	0.156175
Cacna2d1	Bacteroides	0.771429	0.0723965
Mapk8ip2	Bacteroides	0.657143	0.156175
Cacna1c	Bacteroides	0.885714	0.0188455
Ryr3	Bacteroides	0.657143	0.156175
Cnr1	Bacteroides	0.771429	0.0723965
Mmp3	Bacteroides	0.828571	0.0415627
S100a9	Bacteroides	0.657143	0.156175
Gng3	Bacteroides	0.714286	0.110787
Mapk4	Bacteroides	0.828571	0.0415627
Pfn2	Bacteroides	0.885714	0.0188455
Itga7	Bacteroides	0.771429	0.0723965
Mapk10	Bacteroides	0.942857	0.00480466
Cntnap2	Bacteroides	0.657143	0.156175
Nlgn2	Bacteroides	0.942857	0.00480466
Nfasc	Bacteroides	0.771429	0.0723965
Efna5	Bacteroides	0.942857	0.00480466
Ppp2r2b	Bacteroides	0.885714	0.0188455
Nos1	Faecalibaculum	-0.6	0.208
Lcn2	Faecalibaculum	-1	0
Nrxn2	Faecalibaculum	-0.771429	0.0723965
Gfap	Faecalibaculum	-0.714286	0.110787
Cdh2	Faecalibaculum	-0.771429	0.0723965
Cacna1h	Faecalibaculum	-0.828571	0.0415627
S100a8	Faecalibaculum	-0.771429	0.0723965
Cacna2d1	Faecalibaculum	-0.542857	0.265703
Mapk8ip2	Faecalibaculum	-0.6	0.208
Cacna1c	Faecalibaculum	-0.771429	0.0723965
Ryr3	Faecalibaculum	-0.771429	0.0723965
Cnr1	Faecalibaculum	-0.657143	0.156175
Mmp3	Faecalibaculum	-0.771429	0.0723965
S100a9	Faecalibaculum	-0.942857	0.00480466
Gng3	Faecalibaculum	-0.771429	0.0723965
Mapk4	Faecalibaculum	-0.6	0.208
Pfn2	Faecalibaculum	-0.6	0.208
Itga7	Faecalibaculum	-0.828571	0.0415627
Mapk10	Faecalibaculum	-0.657143	0.156175
Cntnap2	Faecalibaculum	-0.6	0.208
Nlgn2	Faecalibaculum	-0.657143	0.156175
Nfasc	Faecalibaculum	-0.885714	0.0188455
Efna5	Faecalibaculum	-0.714286	0.110787
Ppp2r2b	Faecalibaculum	-0.771429	0.0723965
Nos1	Helicobacter	0.542857	0.265703
Lcn2	Helicobacter	0.428571	0.396501
Nrxn2	Helicobacter	0.428571	0.396501
Gfap	Helicobacter	0.0285714	0.957155
Cdh2	Helicobacter	0.771429	0.0723965
Cacna1h	Helicobacter	0.828571	0.0415627
S100a8	Helicobacter	0.0857143	0.871743
Cacna2d1	Helicobacter	0.428571	0.396501
Mapk8ip2	Helicobacter	0.485714	0.328723
Cacna1c	Helicobacter	0.771429	0.0723965
Ryr3	Helicobacter	0.771429	0.0723965
Cnr1	Helicobacter	0.542857	0.265703
Mmp3	Helicobacter	0.485714	0.328723
S100a9	Helicobacter	0.371429	0.468478
Gng3	Helicobacter	0.371429	0.468478
Mapk4	Helicobacter	0.2	0.704
Pfn2	Helicobacter	0.485714	0.328723
Itga7	Helicobacter	0.142857	0.787172
Mapk10	Helicobacter	0.257143	0.622787
Cntnap2	Helicobacter	0.485714	0.328723
Nlgn2	Helicobacter	0.257143	0.622787
Nfasc	Helicobacter	0.314286	0.544093
Efna5	Helicobacter	0.657143	0.156175
Ppp2r2b	Helicobacter	0.0857143	0.871743
Nos1	Escherichia_Shigella	0.885714	0.0188455
Lcn2	Escherichia_Shigella	0.6	0.208
Nrxn2	Escherichia_Shigella	0.885714	0.0188455
Gfap	Escherichia_Shigella	0.771429	0.0723965
Cdh2	Escherichia_Shigella	0.714286	0.110787
Cacna1h	Escherichia_Shigella	0.771429	0.0723965
S100a8	Escherichia_Shigella	0.828571	0.0415627
Cacna2d1	Escherichia_Shigella	0.942857	0.00480466
Mapk8ip2	Escherichia_Shigella	1	0
Cacna1c	Escherichia_Shigella	0.714286	0.110787
Ryr3	Escherichia_Shigella	0.828571	0.0415627
Cnr1	Escherichia_Shigella	0.942857	0.00480466
Mmp3	Escherichia_Shigella	0.657143	0.156175
S100a9	Escherichia_Shigella	0.657143	0.156175
Gng3	Escherichia_Shigella	0.885714	0.0188455
Mapk4	Escherichia_Shigella	0.828571	0.0415627
Pfn2	Escherichia_Shigella	0.885714	0.0188455
Itga7	Escherichia_Shigella	0.771429	0.0723965
Mapk10	Escherichia_Shigella	0.771429	0.0723965
Cntnap2	Escherichia_Shigella	1	0
Nlgn2	Escherichia_Shigella	0.771429	0.0723965
Nfasc	Escherichia_Shigella	0.6	0.208
Efna5	Escherichia_Shigella	0.771429	0.0723965
Ppp2r2b	Escherichia_Shigella	0.714286	0.110787
Nos1	Parabacteroides	0.542857	0.265703
Lcn2	Parabacteroides	0.942857	0.00480466
Nrxn2	Parabacteroides	0.714286	0.110787
Gfap	Parabacteroides	0.771429	0.0723965
Cdh2	Parabacteroides	0.714286	0.110787
Cacna1h	Parabacteroides	0.771429	0.0723965
S100a8	Parabacteroides	0.828571	0.0415627
Cacna2d1	Parabacteroides	0.6	0.208
Mapk8ip2	Parabacteroides	0.657143	0.156175
Cacna1c	Parabacteroides	0.714286	0.110787
Ryr3	Parabacteroides	0.657143	0.156175
Cnr1	Parabacteroides	0.771429	0.0723965
Mmp3	Parabacteroides	0.657143	0.156175
S100a9	Parabacteroides	0.828571	0.0415627
Gng3	Parabacteroides	0.885714	0.0188455
Mapk4	Parabacteroides	0.657143	0.156175
Pfn2	Parabacteroides	0.714286	0.110787
Itga7	Parabacteroides	0.942857	0.00480466
Mapk10	Parabacteroides	0.771429	0.0723965
Cntnap2	Parabacteroides	0.657143	0.156175
Nlgn2	Parabacteroides	0.771429	0.0723965
Nfasc	Parabacteroides	0.771429	0.0723965
Efna5	Parabacteroides	0.771429	0.0723965
Ppp2r2b	Parabacteroides	0.885714	0.0188455
Nos1	g__norank_f__Lachnospiraceae	-0.6	0.208
Lcn2	g__norank_f__Lachnospiraceae	-0.885714	0.0188455
Nrxn2	g__norank_f__Lachnospiraceae	-0.771429	0.0723965
Gfap	g__norank_f__Lachnospiraceae	-0.657143	0.156175
Cdh2	g__norank_f__Lachnospiraceae	-0.771429	0.0723965
Cacna1h	g__norank_f__Lachnospiraceae	-0.885714	0.0188455
S100a8	g__norank_f__Lachnospiraceae	-0.771429	0.0723965
Cacna2d1	g__norank_f__Lachnospiraceae	-0.657143	0.156175
Mapk8ip2	g__norank_f__Lachnospiraceae	-0.771429	0.0723965
Cacna1c	g__norank_f__Lachnospiraceae	-0.771429	0.0723965
Ryr3	g__norank_f__Lachnospiraceae	-0.771429	0.0723965
Cnr1	g__norank_f__Lachnospiraceae	-0.885714	0.0188455
Mmp3	g__norank_f__Lachnospiraceae	-0.6	0.208
S100a9	g__norank_f__Lachnospiraceae	-0.771429	0.0723965
Gng3	g__norank_f__Lachnospiraceae	-0.942857	0.00480466
Mapk4	g__norank_f__Lachnospiraceae	-0.6	0.208
Pfn2	g__norank_f__Lachnospiraceae	-0.771429	0.0723965
Itga7	g__norank_f__Lachnospiraceae	-0.885714	0.0188455
Mapk10	g__norank_f__Lachnospiraceae	-0.714286	0.110787
Cntnap2	g__norank_f__Lachnospiraceae	-0.771429	0.0723965
Nlgn2	g__norank_f__Lachnospiraceae	-0.714286	0.110787
Nfasc	g__norank_f__Lachnospiraceae	-0.657143	0.156175
Efna5	g__norank_f__Lachnospiraceae	-0.828571	0.0415627
Ppp2r2b	g__norank_f__Lachnospiraceae	-0.771429	0.0723965
Nos1	Lactobacillus	-0.828571	0.0415627
Lcn2	Lactobacillus	-0.771429	0.0723965
Nrxn2	Lactobacillus	-0.657143	0.156175
Gfap	Lactobacillus	-0.6	0.208
Cdh2	Lactobacillus	-1	0
Cacna1h	Lactobacillus	-0.942857	0.00480466
S100a8	Lactobacillus	-0.542857	0.265703
Cacna2d1	Lactobacillus	-0.771429	0.0723965
Mapk8ip2	Lactobacillus	-0.714286	0.110787
Cacna1c	Lactobacillus	-1	0
Ryr3	Lactobacillus	-0.885714	0.0188455
Cnr1	Lactobacillus	-0.771429	0.0723965
Mmp3	Lactobacillus	-0.885714	0.0188455
S100a9	Lactobacillus	-0.714286	0.110787
Gng3	Lactobacillus	-0.657143	0.156175
Mapk4	Lactobacillus	-0.714286	0.110787
Pfn2	Lactobacillus	-0.828571	0.0415627
Itga7	Lactobacillus	-0.6	0.208
Mapk10	Lactobacillus	-0.771429	0.0723965
Cntnap2	Lactobacillus	-0.714286	0.110787
Nlgn2	Lactobacillus	-0.771429	0.0723965
Nfasc	Lactobacillus	-0.771429	0.0723965
Efna5	Lactobacillus	-0.942857	0.00480466
Ppp2r2b	Lactobacillus	-0.657143	0.156175
Nos1	Blautia	-0.542857	0.265703
Lcn2	Blautia	-0.6	0.208
Nrxn2	Blautia	-0.485714	0.328723
Gfap	Blautia	-0.314286	0.544093
Cdh2	Blautia	-0.828571	0.0415627
Cacna1h	Blautia	-0.885714	0.0188455
S100a8	Blautia	-0.371429	0.468478
Cacna2d1	Blautia	-0.6	0.208
Mapk8ip2	Blautia	-0.657143	0.156175
Cacna1c	Blautia	-0.828571	0.0415627
Ryr3	Blautia	-0.714286	0.110787
Cnr1	Blautia	-0.828571	0.0415627
Mmp3	Blautia	-0.485714	0.328723
S100a9	Blautia	-0.428571	0.396501
Gng3	Blautia	-0.714286	0.110787
Mapk4	Blautia	-0.428571	0.396501
Pfn2	Blautia	-0.771429	0.0723965
Itga7	Blautia	-0.542857	0.265703
Mapk10	Blautia	-0.6	0.208
Cntnap2	Blautia	-0.657143	0.156175
Nlgn2	Blautia	-0.6	0.208
Nfasc	Blautia	-0.371429	0.468478
Efna5	Blautia	-0.885714	0.0188455
Ppp2r2b	Blautia	-0.485714	0.328723
Nos1	Eisenbergiella	-0.811679	0.0498576
Lcn2	Eisenbergiella	-0.811679	0.0498576
Nrxn2	Eisenbergiella	-0.724714	0.103243
Gfap	Eisenbergiella	-0.579771	0.227784
Cdh2	Eisenbergiella	-0.985611	0.000309086
Cacna1h	Eisenbergiella	-0.985611	0.000309086
S100a8	Eisenbergiella	-0.579771	0.227784
Cacna2d1	Eisenbergiella	-0.753702	0.0835233
Mapk8ip2	Eisenbergiella	-0.753702	0.0835233
Cacna1c	Eisenbergiella	-0.985611	0.000309086
Ryr3	Eisenbergiella	-0.927634	0.00766584
Cnr1	Eisenbergiella	-0.811679	0.0498576
Mmp3	Eisenbergiella	-0.840668	0.0360576
S100a9	Eisenbergiella	-0.753702	0.0835233
Gng3	Eisenbergiella	-0.724714	0.103243
Mapk4	Eisenbergiella	-0.666737	0.14809
Pfn2	Eisenbergiella	-0.811679	0.0498576
Itga7	Eisenbergiella	-0.637748	0.173071
Mapk10	Eisenbergiella	-0.724714	0.103243
Cntnap2	Eisenbergiella	-0.753702	0.0835233
Nlgn2	Eisenbergiella	-0.724714	0.103243
Nfasc	Eisenbergiella	-0.753702	0.0835233
Efna5	Eisenbergiella	-0.927634	0.00766584
Ppp2r2b	Eisenbergiella	-0.637748	0.173071
Nos1	Coriobacteriaceae_UCG_002	0.828571	0.0415627
Lcn2	Coriobacteriaceae_UCG_002	0.771429	0.0723965
Nrxn2	Coriobacteriaceae_UCG_002	0.828571	0.0415627
Gfap	Coriobacteriaceae_UCG_002	0.942857	0.00480466
Cdh2	Coriobacteriaceae_UCG_002	0.657143	0.156175
Cacna1h	Coriobacteriaceae_UCG_002	0.6	0.208
S100a8	Coriobacteriaceae_UCG_002	0.885714	0.0188455
Cacna2d1	Coriobacteriaceae_UCG_002	0.771429	0.0723965
Mapk8ip2	Coriobacteriaceae_UCG_002	0.714286	0.110787
Cacna1c	Coriobacteriaceae_UCG_002	0.657143	0.156175
Ryr3	Coriobacteriaceae_UCG_002	0.714286	0.110787
Cnr1	Coriobacteriaceae_UCG_002	0.6	0.208
Mmp3	Coriobacteriaceae_UCG_002	0.885714	0.0188455
S100a9	Coriobacteriaceae_UCG_002	0.885714	0.0188455
Gng3	Coriobacteriaceae_UCG_002	0.657143	0.156175
Mapk4	Coriobacteriaceae_UCG_002	0.885714	0.0188455
Pfn2	Coriobacteriaceae_UCG_002	0.657143	0.156175
Itga7	Coriobacteriaceae_UCG_002	0.771429	0.0723965
Mapk10	Coriobacteriaceae_UCG_002	0.771429	0.0723965
Cntnap2	Coriobacteriaceae_UCG_002	0.714286	0.110787
Nlgn2	Coriobacteriaceae_UCG_002	0.771429	0.0723965
Nfasc	Coriobacteriaceae_UCG_002	0.942857	0.00480466
Efna5	Coriobacteriaceae_UCG_002	0.6	0.208
Ppp2r2b	Coriobacteriaceae_UCG_002	0.828571	0.0415627
Nos1	Butyricimonas	0.371429	0.468478
Lcn2	Butyricimonas	0.885714	0.0188455
Nrxn2	Butyricimonas	0.657143	0.156175
Gfap	Butyricimonas	0.371429	0.468478
Cdh2	Butyricimonas	0.657143	0.156175
Cacna1h	Butyricimonas	0.828571	0.0415627
S100a8	Butyricimonas	0.542857	0.265703
Cacna2d1	Butyricimonas	0.314286	0.544093
Mapk8ip2	Butyricimonas	0.485714	0.328723
Cacna1c	Butyricimonas	0.657143	0.156175
Ryr3	Butyricimonas	0.714286	0.110787
Cnr1	Butyricimonas	0.6	0.208
Mmp3	Butyricimonas	0.485714	0.328723
S100a9	Butyricimonas	0.771429	0.0723965
Gng3	Butyricimonas	0.714286	0.110787
Mapk4	Butyricimonas	0.257143	0.622787
Pfn2	Butyricimonas	0.428571	0.396501
Itga7	Butyricimonas	0.657143	0.156175
Mapk10	Butyricimonas	0.371429	0.468478
Cntnap2	Butyricimonas	0.485714	0.328723
Nlgn2	Butyricimonas	0.371429	0.468478
Nfasc	Butyricimonas	0.6	0.208
Efna5	Butyricimonas	0.6	0.208
Ppp2r2b	Butyricimonas	0.485714	0.328723
Nos1	Candidatus_Saccharimonas	-0.6	0.208
Lcn2	Candidatus_Saccharimonas	-0.885714	0.0188455
Nrxn2	Candidatus_Saccharimonas	-0.6	0.208
Gfap	Candidatus_Saccharimonas	-0.828571	0.0415627
Cdh2	Candidatus_Saccharimonas	-0.771429	0.0723965
Cacna1h	Candidatus_Saccharimonas	-0.714286	0.110787
S100a8	Candidatus_Saccharimonas	-0.771429	0.0723965
Cacna2d1	Candidatus_Saccharimonas	-0.657143	0.156175
Mapk8ip2	Candidatus_Saccharimonas	-0.6	0.208
Cacna1c	Candidatus_Saccharimonas	-0.771429	0.0723965
Ryr3	Candidatus_Saccharimonas	-0.6	0.208
Cnr1	Candidatus_Saccharimonas	-0.714286	0.110787
Mmp3	Candidatus_Saccharimonas	-0.771429	0.0723965
S100a9	Candidatus_Saccharimonas	-0.771429	0.0723965
Gng3	Candidatus_Saccharimonas	-0.771429	0.0723965
Mapk4	Candidatus_Saccharimonas	-0.771429	0.0723965
Pfn2	Candidatus_Saccharimonas	-0.771429	0.0723965
Itga7	Candidatus_Saccharimonas	-0.885714	0.0188455
Mapk10	Candidatus_Saccharimonas	-0.885714	0.0188455
Cntnap2	Candidatus_Saccharimonas	-0.6	0.208
Nlgn2	Candidatus_Saccharimonas	-0.885714	0.0188455
Nfasc	Candidatus_Saccharimonas	-0.828571	0.0415627
Efna5	Candidatus_Saccharimonas	-0.828571	0.0415627
Ppp2r2b	Candidatus_Saccharimonas	-0.942857	0.00480466
Nos1	Lachnospiraceae_NK4A136_group	-1	0
Lcn2	Lachnospiraceae_NK4A136_group	-0.6	0.208
Nrxn2	Lachnospiraceae_NK4A136_group	-0.828571	0.0415627
Gfap	Lachnospiraceae_NK4A136_group	-0.771429	0.0723965
Cdh2	Lachnospiraceae_NK4A136_group	-0.828571	0.0415627
Cacna1h	Lachnospiraceae_NK4A136_group	-0.771429	0.0723965
S100a8	Lachnospiraceae_NK4A136_group	-0.714286	0.110787
Cacna2d1	Lachnospiraceae_NK4A136_group	-0.942857	0.00480466
Mapk8ip2	Lachnospiraceae_NK4A136_group	-0.885714	0.0188455
Cacna1c	Lachnospiraceae_NK4A136_group	-0.828571	0.0415627
Ryr3	Lachnospiraceae_NK4A136_group	-0.885714	0.0188455
Cnr1	Lachnospiraceae_NK4A136_group	-0.771429	0.0723965
Mmp3	Lachnospiraceae_NK4A136_group	-0.885714	0.0188455
S100a9	Lachnospiraceae_NK4A136_group	-0.714286	0.110787
Gng3	Lachnospiraceae_NK4A136_group	-0.657143	0.156175
Mapk4	Lachnospiraceae_NK4A136_group	-0.885714	0.0188455
Pfn2	Lachnospiraceae_NK4A136_group	-0.828571	0.0415627
Itga7	Lachnospiraceae_NK4A136_group	-0.6	0.208
Mapk10	Lachnospiraceae_NK4A136_group	-0.771429	0.0723965
Cntnap2	Lachnospiraceae_NK4A136_group	-0.885714	0.0188455
Nlgn2	Lachnospiraceae_NK4A136_group	-0.771429	0.0723965
Nfasc	Lachnospiraceae_NK4A136_group	-0.771429	0.0723965
Efna5	Lachnospiraceae_NK4A136_group	-0.771429	0.0723965
Ppp2r2b	Lachnospiraceae_NK4A136_group	-0.657143	0.156175
Nos1	Enterorhabdus	-0.828571	0.0415627
Lcn2	Enterorhabdus	-0.6	0.208
Nrxn2	Enterorhabdus	-0.657143	0.156175
Gfap	Enterorhabdus	-0.771429	0.0723965
Cdh2	Enterorhabdus	-0.828571	0.0415627
Cacna1h	Enterorhabdus	-0.771429	0.0723965
S100a8	Enterorhabdus	-0.714286	0.110787
Cacna2d1	Enterorhabdus	-0.942857	0.00480466
Mapk8ip2	Enterorhabdus	-0.885714	0.0188455
Cacna1c	Enterorhabdus	-0.828571	0.0415627
Ryr3	Enterorhabdus	-0.714286	0.110787
Cnr1	Enterorhabdus	-0.942857	0.00480466
Mmp3	Enterorhabdus	-0.714286	0.110787
S100a9	Enterorhabdus	-0.542857	0.265703
Gng3	Enterorhabdus	-0.828571	0.0415627
Mapk4	Enterorhabdus	-0.885714	0.0188455
Pfn2	Enterorhabdus	-1	0
Itga7	Enterorhabdus	-0.771429	0.0723965
Mapk10	Enterorhabdus	-0.942857	0.00480466
Cntnap2	Enterorhabdus	-0.885714	0.0188455
Nlgn2	Enterorhabdus	-0.942857	0.00480466
Nfasc	Enterorhabdus	-0.6	0.208
Efna5	Enterorhabdus	-0.942857	0.00480466
Ppp2r2b	Enterorhabdus	-0.828571	0.0415627
Nos1	Parasutterella	0.885714	0.0188455
Lcn2	Parasutterella	0.771429	0.0723965
Nrxn2	Parasutterella	0.714286	0.110787
Gfap	Parasutterella	0.771429	0.0723965
Cdh2	Parasutterella	0.885714	0.0188455
Cacna1h	Parasutterella	0.771429	0.0723965
S100a8	Parasutterella	0.657143	0.156175
Cacna2d1	Parasutterella	0.771429	0.0723965
Mapk8ip2	Parasutterella	0.657143	0.156175
Cacna1c	Parasutterella	0.885714	0.0188455
Ryr3	Parasutterella	0.828571	0.0415627
Cnr1	Parasutterella	0.6	0.208
Mmp3	Parasutterella	1	0
S100a9	Parasutterella	0.828571	0.0415627
Gng3	Parasutterella	0.542857	0.265703
Mapk4	Parasutterella	0.828571	0.0415627
Pfn2	Parasutterella	0.714286	0.110787
Itga7	Parasutterella	0.6	0.208
Mapk10	Parasutterella	0.771429	0.0723965
Cntnap2	Parasutterella	0.657143	0.156175
Nlgn2	Parasutterella	0.771429	0.0723965
Nfasc	Parasutterella	0.942857	0.00480466
Efna5	Parasutterella	0.771429	0.0723965
Ppp2r2b	Parasutterella	0.714286	0.110787
Nos1	g__norank_f__Peptococcaceae	-0.885714	0.0188455
Lcn2	g__norank_f__Peptococcaceae	-0.6	0.208
Nrxn2	g__norank_f__Peptococcaceae	-0.885714	0.0188455
Gfap	g__norank_f__Peptococcaceae	-0.771429	0.0723965
Cdh2	g__norank_f__Peptococcaceae	-0.714286	0.110787
Cacna1h	g__norank_f__Peptococcaceae	-0.771429	0.0723965
S100a8	g__norank_f__Peptococcaceae	-0.828571	0.0415627
Cacna2d1	g__norank_f__Peptococcaceae	-0.942857	0.00480466
Mapk8ip2	g__norank_f__Peptococcaceae	-1	0
Cacna1c	g__norank_f__Peptococcaceae	-0.714286	0.110787
Ryr3	g__norank_f__Peptococcaceae	-0.828571	0.0415627
Cnr1	g__norank_f__Peptococcaceae	-0.942857	0.00480466
Mmp3	g__norank_f__Peptococcaceae	-0.657143	0.156175
S100a9	g__norank_f__Peptococcaceae	-0.657143	0.156175
Gng3	g__norank_f__Peptococcaceae	-0.885714	0.0188455
Mapk4	g__norank_f__Peptococcaceae	-0.828571	0.0415627
Pfn2	g__norank_f__Peptococcaceae	-0.885714	0.0188455
Itga7	g__norank_f__Peptococcaceae	-0.771429	0.0723965
Mapk10	g__norank_f__Peptococcaceae	-0.771429	0.0723965
Cntnap2	g__norank_f__Peptococcaceae	-1	0
Nlgn2	g__norank_f__Peptococcaceae	-0.771429	0.0723965
Nfasc	g__norank_f__Peptococcaceae	-0.6	0.208
Efna5	g__norank_f__Peptococcaceae	-0.771429	0.0723965
Ppp2r2b	g__norank_f__Peptococcaceae	-0.714286	0.110787
Nos1	Odoribacter	0.758971	0.0801412
Lcn2	Odoribacter	0.880406	0.0205987
Nrxn2	Odoribacter	0.941124	0.00509754
Gfap	Odoribacter	0.758971	0.0801412
Cdh2	Odoribacter	0.758971	0.0801412
Cacna1h	Odoribacter	0.880406	0.0205987
S100a8	Odoribacter	0.880406	0.0205987
Cacna2d1	Odoribacter	0.758971	0.0801412
Mapk8ip2	Odoribacter	0.880406	0.0205987
Cacna1c	Odoribacter	0.758971	0.0801412
Ryr3	Odoribacter	0.880406	0.0205987
Cnr1	Odoribacter	0.880406	0.0205987
Mmp3	Odoribacter	0.698253	0.122839
S100a9	Odoribacter	0.880406	0.0205987
Gng3	Odoribacter	0.941124	0.00509754
Mapk4	Odoribacter	0.698253	0.122839
Pfn2	Odoribacter	0.758971	0.0801412
Itga7	Odoribacter	0.880406	0.0205987
Mapk10	Odoribacter	0.698253	0.122839
Cntnap2	Odoribacter	0.880406	0.0205987
Nlgn2	Odoribacter	0.698253	0.122839
Nfasc	Odoribacter	0.758971	0.0801412
Efna5	Odoribacter	0.758971	0.0801412
Ppp2r2b	Odoribacter	0.758971	0.0801412

## Sheet: immune responseR<-0.85 orR>0.85
Supplementary File 4: Spearman correlation between colon genes and microbes
node1	node2	cor	pvalue
Mmp3	Parasutterella	1	0
Nfasc	Parasutterella	0.942857	0.00480466
Nos1	Parasutterella	0.885714	0.0188455
Cdh2	Parasutterella	0.885714	0.0188455
Cacna1c	Parasutterella	0.885714	0.0188455
Lcn2	Parabacteroides	0.942857	0.00480466
Itga7	Parabacteroides	0.942857	0.00480466
Gng3	Parabacteroides	0.885714	0.0188455
Ppp2r2b	Parabacteroides	0.885714	0.0188455
Nrxn2	Odoribacter	0.941124	0.00509754
Gng3	Odoribacter	0.941124	0.00509754
Lcn2	Odoribacter	0.880406	0.0205987
Cacna1h	Odoribacter	0.880406	0.0205987
S100a8	Odoribacter	0.880406	0.0205987
Mapk8ip2	Odoribacter	0.880406	0.0205987
Ryr3	Odoribacter	0.880406	0.0205987
Cnr1	Odoribacter	0.880406	0.0205987
S100a9	Odoribacter	0.880406	0.0205987
Itga7	Odoribacter	0.880406	0.0205987
Cntnap2	Odoribacter	0.880406	0.0205987
Ryr3	Lactobacillus	-0.885714	0.0188455
Mmp3	Lactobacillus	-0.885714	0.0188455
Cacna1h	Lactobacillus	-0.942857	0.00480466
Efna5	Lactobacillus	-0.942857	0.00480466
Cdh2	Lactobacillus	-1	0
Cacna1c	Lactobacillus	-1	0
Cntnap2	Lachnospiraceae_NK4A136_group	-0.885714	0.0188455
Mapk4	Lachnospiraceae_NK4A136_group	-0.885714	0.0188455
Mmp3	Lachnospiraceae_NK4A136_group	-0.885714	0.0188455
Ryr3	Lachnospiraceae_NK4A136_group	-0.885714	0.0188455
Mapk8ip2	Lachnospiraceae_NK4A136_group	-0.885714	0.0188455
Cacna2d1	Lachnospiraceae_NK4A136_group	-0.942857	0.00480466
Nos1	Lachnospiraceae_NK4A136_group	-1	0
Nos1	g__norank_f__Peptococcaceae	-0.885714	0.0188455
Nrxn2	g__norank_f__Peptococcaceae	-0.885714	0.0188455
Gng3	g__norank_f__Peptococcaceae	-0.885714	0.0188455
Pfn2	g__norank_f__Peptococcaceae	-0.885714	0.0188455
Cacna2d1	g__norank_f__Peptococcaceae	-0.942857	0.00480466
Cnr1	g__norank_f__Peptococcaceae	-0.942857	0.00480466
Mapk8ip2	g__norank_f__Peptococcaceae	-1	0
Cntnap2	g__norank_f__Peptococcaceae	-1	0
Lcn2	g__norank_f__Lachnospiraceae	-0.885714	0.0188455
Cacna1h	g__norank_f__Lachnospiraceae	-0.885714	0.0188455
Cnr1	g__norank_f__Lachnospiraceae	-0.885714	0.0188455
Itga7	g__norank_f__Lachnospiraceae	-0.885714	0.0188455
Gng3	g__norank_f__Lachnospiraceae	-0.942857	0.00480466
Nfasc	Faecalibaculum	-0.885714	0.0188455
S100a9	Faecalibaculum	-0.942857	0.00480466
Lcn2	Faecalibaculum	-1	0
Mapk8ip2	Escherichia_Shigella	1	0
Cntnap2	Escherichia_Shigella	1	0
Cacna2d1	Escherichia_Shigella	0.942857	0.00480466
Cnr1	Escherichia_Shigella	0.942857	0.00480466
Nos1	Escherichia_Shigella	0.885714	0.0188455
Nrxn2	Escherichia_Shigella	0.885714	0.0188455
Gng3	Escherichia_Shigella	0.885714	0.0188455
Pfn2	Escherichia_Shigella	0.885714	0.0188455
Mapk8ip2	Enterorhabdus	-0.885714	0.0188455
Mapk4	Enterorhabdus	-0.885714	0.0188455
Cntnap2	Enterorhabdus	-0.885714	0.0188455
Cacna2d1	Enterorhabdus	-0.942857	0.00480466
Cnr1	Enterorhabdus	-0.942857	0.00480466
Mapk10	Enterorhabdus	-0.942857	0.00480466
Nlgn2	Enterorhabdus	-0.942857	0.00480466
Efna5	Enterorhabdus	-0.942857	0.00480466
Pfn2	Enterorhabdus	-1	0
Ryr3	Eisenbergiella	-0.927634	0.00766584
Efna5	Eisenbergiella	-0.927634	0.00766584
Cdh2	Eisenbergiella	-0.985611	0.000309086
Cacna1h	Eisenbergiella	-0.985611	0.000309086
Cacna1c	Eisenbergiella	-0.985611	0.000309086
Nfasc	Coriobacteriaceae_UCG_002	0.942857	0.00480466
Mapk4	Coriobacteriaceae_UCG_002	0.885714	0.0188455
S100a9	Coriobacteriaceae_UCG_002	0.885714	0.0188455
Mmp3	Coriobacteriaceae_UCG_002	0.885714	0.0188455
S100a8	Coriobacteriaceae_UCG_002	0.885714	0.0188455
Gfap	Coriobacteriaceae_UCG_002	0.942857	0.00480466
Lcn2	Candidatus_Saccharimonas	-0.885714	0.0188455
Itga7	Candidatus_Saccharimonas	-0.885714	0.0188455
Mapk10	Candidatus_Saccharimonas	-0.885714	0.0188455
Nlgn2	Candidatus_Saccharimonas	-0.885714	0.0188455
Ppp2r2b	Candidatus_Saccharimonas	-0.942857	0.00480466
Lcn2	Butyricimonas	0.885714	0.0188455
Cacna1h	Blautia	-0.885714	0.0188455
Efna5	Blautia	-0.885714	0.0188455
Mapk10	Bacteroides	0.942857	0.00480466
Nlgn2	Bacteroides	0.942857	0.00480466
Efna5	Bacteroides	0.942857	0.00480466
Cdh2	Bacteroides	0.885714	0.0188455
Cacna1c	Bacteroides	0.885714	0.0188455
Pfn2	Bacteroides	0.885714	0.0188455
Ppp2r2b	Bacteroides	0.885714	0.0188455

## Sheet: Carcinogenesis-all
Supplementary File 4: Spearman correlation between colon genes and microbes
node1	node2	cor	pvalue
Gstm3	Bacteroides	-0.6	0.208
Reg4	Bacteroides	-0.828571	0.0415627
Ank2	Bacteroides	0.714286	0.110787
Myb	Bacteroides	-0.657143	0.156175
Aldh1a3	Bacteroides	1	0
Rrm2	Bacteroides	-0.771429	0.0723965
Hhip	Bacteroides	-0.771429	0.0723965
Hey2	Bacteroides	0.771429	0.0723965
Etv1	Bacteroides	0.657143	0.156175
Slc44a5	Bacteroides	0.714286	0.110787
Eef1a2	Bacteroides	0.714286	0.110787
Eno3	Bacteroides	-0.885714	0.0188455
Eno2	Bacteroides	0.771429	0.0723965
Gstm3	Faecalibaculum	0.657143	0.156175
Reg4	Faecalibaculum	0.6	0.208
Ank2	Faecalibaculum	-0.6	0.208
Myb	Faecalibaculum	0.6	0.208
Aldh1a3	Faecalibaculum	-0.771429	0.0723965
Rrm2	Faecalibaculum	0.828571	0.0415627
Hhip	Faecalibaculum	0.714286	0.110787
Hey2	Faecalibaculum	-0.657143	0.156175
Etv1	Faecalibaculum	-0.6	0.208
Slc44a5	Faecalibaculum	-0.942857	0.00480466
Eef1a2	Faecalibaculum	-0.771429	0.0723965
Eno3	Faecalibaculum	0.942857	0.00480466
Eno2	Faecalibaculum	-0.657143	0.156175
Gstm3	Helicobacter	-0.6	0.208
Reg4	Helicobacter	-0.2	0.704
Ank2	Helicobacter	0.542857	0.265703
Myb	Helicobacter	-0.485714	0.328723
Aldh1a3	Helicobacter	0.428571	0.396501
Rrm2	Helicobacter	-0.142857	0.787172
Hhip	Helicobacter	-0.0285714	0.957155
Hey2	Helicobacter	0.542857	0.265703
Etv1	Helicobacter	0.485714	0.328723
Slc44a5	Helicobacter	0.657143	0.156175
Eef1a2	Helicobacter	0.371429	0.468478
Eno3	Helicobacter	-0.371429	0.468478
Eno2	Helicobacter	0.542857	0.265703
Gstm3	Escherichia_Shigella	-0.942857	0.00480466
Reg4	Escherichia_Shigella	-0.828571	0.0415627
Ank2	Escherichia_Shigella	0.885714	0.0188455
Myb	Escherichia_Shigella	-1	0
Aldh1a3	Escherichia_Shigella	0.657143	0.156175
Rrm2	Escherichia_Shigella	-0.771429	0.0723965
Hhip	Escherichia_Shigella	-0.771429	0.0723965
Hey2	Escherichia_Shigella	0.942857	0.00480466
Etv1	Escherichia_Shigella	1	0
Slc44a5	Escherichia_Shigella	0.714286	0.110787
Eef1a2	Escherichia_Shigella	0.885714	0.0188455
Eno3	Escherichia_Shigella	-0.542857	0.265703
Eno2	Escherichia_Shigella	0.942857	0.00480466
Gstm3	Parabacteroides	-0.6	0.208
Reg4	Parabacteroides	-0.657143	0.156175
Ank2	Parabacteroides	0.542857	0.265703
Myb	Parabacteroides	-0.657143	0.156175
Aldh1a3	Parabacteroides	0.828571	0.0415627
Rrm2	Parabacteroides	-0.942857	0.00480466
Hhip	Parabacteroides	-0.771429	0.0723965
Hey2	Parabacteroides	0.771429	0.0723965
Etv1	Parabacteroides	0.657143	0.156175
Slc44a5	Parabacteroides	0.885714	0.0188455
Eef1a2	Parabacteroides	0.885714	0.0188455
Eno3	Parabacteroides	-0.885714	0.0188455
Eno2	Parabacteroides	0.771429	0.0723965
Gstm3	g__norank_f__Lachnospiraceae	0.714286	0.110787
Reg4	g__norank_f__Lachnospiraceae	0.6	0.208
Ank2	g__norank_f__Lachnospiraceae	-0.6	0.208
Myb	g__norank_f__Lachnospiraceae	0.771429	0.0723965
Aldh1a3	g__norank_f__Lachnospiraceae	-0.771429	0.0723965
Rrm2	g__norank_f__Lachnospiraceae	0.885714	0.0188455
Hhip	g__norank_f__Lachnospiraceae	0.657143	0.156175
Hey2	g__norank_f__Lachnospiraceae	-0.885714	0.0188455
Etv1	g__norank_f__Lachnospiraceae	-0.771429	0.0723965
Slc44a5	g__norank_f__Lachnospiraceae	-0.942857	0.00480466
Eef1a2	g__norank_f__Lachnospiraceae	-0.942857	0.00480466
Eno3	g__norank_f__Lachnospiraceae	0.771429	0.0723965
Eno2	g__norank_f__Lachnospiraceae	-0.885714	0.0188455
Gstm3	Lactobacillus	0.771429	0.0723965
Reg4	Lactobacillus	0.714286	0.110787
Ank2	Lactobacillus	-0.828571	0.0415627
Myb	Lactobacillus	0.714286	0.110787
Aldh1a3	Lactobacillus	-0.885714	0.0188455
Rrm2	Lactobacillus	0.6	0.208
Hhip	Lactobacillus	0.6	0.208
Hey2	Lactobacillus	-0.771429	0.0723965
Etv1	Lactobacillus	-0.714286	0.110787
Slc44a5	Lactobacillus	-0.828571	0.0415627
Eef1a2	Lactobacillus	-0.657143	0.156175
Eno3	Lactobacillus	0.828571	0.0415627
Eno2	Lactobacillus	-0.771429	0.0723965
Gstm3	Blautia	0.6	0.208
Reg4	Blautia	0.428571	0.396501
Ank2	Blautia	-0.542857	0.265703
Myb	Blautia	0.657143	0.156175
Aldh1a3	Blautia	-0.714286	0.110787
Rrm2	Blautia	0.542857	0.265703
Hhip	Blautia	0.314286	0.544093
Hey2	Blautia	-0.828571	0.0415627
Etv1	Blautia	-0.657143	0.156175
Slc44a5	Blautia	-0.771429	0.0723965
Eef1a2	Blautia	-0.714286	0.110787
Eno3	Blautia	0.542857	0.265703
Eno2	Blautia	-0.828571	0.0415627
Gstm3	Eisenbergiella	0.811679	0.0498576
Reg4	Eisenbergiella	0.666737	0.14809
Ank2	Eisenbergiella	-0.811679	0.0498576
Myb	Eisenbergiella	0.753702	0.0835233
Aldh1a3	Eisenbergiella	-0.840668	0.0360576
Rrm2	Eisenbergiella	0.637748	0.173071
Hhip	Eisenbergiella	0.579771	0.227784
Hey2	Eisenbergiella	-0.811679	0.0498576
Etv1	Eisenbergiella	-0.753702	0.0835233
Slc44a5	Eisenbergiella	-0.898645	0.0148886
Eef1a2	Eisenbergiella	-0.724714	0.103243
Eno3	Eisenbergiella	0.811679	0.0498576
Eno2	Eisenbergiella	-0.811679	0.0498576
Gstm3	Coriobacteriaceae_UCG_002	-0.771429	0.0723965
Reg4	Coriobacteriaceae_UCG_002	-0.885714	0.0188455
Ank2	Coriobacteriaceae_UCG_002	0.828571	0.0415627
Myb	Coriobacteriaceae_UCG_002	-0.714286	0.110787
Aldh1a3	Coriobacteriaceae_UCG_002	0.714286	0.110787
Rrm2	Coriobacteriaceae_UCG_002	-0.771429	0.0723965
Hhip	Coriobacteriaceae_UCG_002	-0.942857	0.00480466
Hey2	Coriobacteriaceae_UCG_002	0.6	0.208
Etv1	Coriobacteriaceae_UCG_002	0.714286	0.110787
Slc44a5	Coriobacteriaceae_UCG_002	0.657143	0.156175
Eef1a2	Coriobacteriaceae_UCG_002	0.657143	0.156175
Eno3	Coriobacteriaceae_UCG_002	-0.828571	0.0415627
Eno2	Coriobacteriaceae_UCG_002	0.6	0.208
Gstm3	Butyricimonas	-0.542857	0.265703
Reg4	Butyricimonas	-0.257143	0.622787
Ank2	Butyricimonas	0.371429	0.468478
Myb	Butyricimonas	-0.485714	0.328723
Aldh1a3	Butyricimonas	0.542857	0.265703
Rrm2	Butyricimonas	-0.657143	0.156175
Hhip	Butyricimonas	-0.371429	0.468478
Hey2	Butyricimonas	0.6	0.208
Etv1	Butyricimonas	0.485714	0.328723
Slc44a5	Butyricimonas	0.942857	0.00480466
Eef1a2	Butyricimonas	0.714286	0.110787
Eno3	Butyricimonas	-0.714286	0.110787
Eno2	Butyricimonas	0.6	0.208
Gstm3	Candidatus_Saccharimonas	0.542857	0.265703
Reg4	Candidatus_Saccharimonas	0.771429	0.0723965
Ank2	Candidatus_Saccharimonas	-0.6	0.208
Myb	Candidatus_Saccharimonas	0.6	0.208
Aldh1a3	Candidatus_Saccharimonas	-0.942857	0.00480466
Rrm2	Candidatus_Saccharimonas	0.885714	0.0188455
Hhip	Candidatus_Saccharimonas	0.828571	0.0415627
Hey2	Candidatus_Saccharimonas	-0.714286	0.110787
Etv1	Candidatus_Saccharimonas	-0.6	0.208
Slc44a5	Candidatus_Saccharimonas	-0.771429	0.0723965
Eef1a2	Candidatus_Saccharimonas	-0.771429	0.0723965
Eno3	Candidatus_Saccharimonas	0.942857	0.00480466
Eno2	Candidatus_Saccharimonas	-0.714286	0.110787
Gstm3	Lachnospiraceae_NK4A136_group	0.942857	0.00480466
Reg4	Lachnospiraceae_NK4A136_group	0.885714	0.0188455
Ank2	Lachnospiraceae_NK4A136_group	-1	0
Myb	Lachnospiraceae_NK4A136_group	0.885714	0.0188455
Aldh1a3	Lachnospiraceae_NK4A136_group	-0.714286	0.110787
Rrm2	Lachnospiraceae_NK4A136_group	0.6	0.208
Hhip	Lachnospiraceae_NK4A136_group	0.771429	0.0723965
Hey2	Lachnospiraceae_NK4A136_group	-0.771429	0.0723965
Etv1	Lachnospiraceae_NK4A136_group	-0.885714	0.0188455
Slc44a5	Lachnospiraceae_NK4A136_group	-0.657143	0.156175
Eef1a2	Lachnospiraceae_NK4A136_group	-0.657143	0.156175
Eno3	Lachnospiraceae_NK4A136_group	0.657143	0.156175
Eno2	Lachnospiraceae_NK4A136_group	-0.771429	0.0723965
Gstm3	Enterorhabdus	0.771429	0.0723965
Reg4	Enterorhabdus	0.885714	0.0188455
Ank2	Enterorhabdus	-0.828571	0.0415627
Myb	Enterorhabdus	0.885714	0.0188455
Aldh1a3	Enterorhabdus	-0.885714	0.0188455
Rrm2	Enterorhabdus	0.771429	0.0723965
Hhip	Enterorhabdus	0.771429	0.0723965
Hey2	Enterorhabdus	-0.942857	0.00480466
Etv1	Enterorhabdus	-0.885714	0.0188455
Slc44a5	Enterorhabdus	-0.657143	0.156175
Eef1a2	Enterorhabdus	-0.828571	0.0415627
Eno3	Enterorhabdus	0.657143	0.156175
Eno2	Enterorhabdus	-0.942857	0.00480466
Gstm3	Parasutterella	-0.771429	0.0723965
Reg4	Parasutterella	-0.828571	0.0415627
Ank2	Parasutterella	0.885714	0.0188455
Myb	Parasutterella	-0.657143	0.156175
Aldh1a3	Parasutterella	0.828571	0.0415627
Rrm2	Parasutterella	-0.6	0.208
Hhip	Parasutterella	-0.771429	0.0723965
Hey2	Parasutterella	0.6	0.208
Etv1	Parasutterella	0.657143	0.156175
Slc44a5	Parasutterella	0.714286	0.110787
Eef1a2	Parasutterella	0.542857	0.265703
Eno3	Parasutterella	-0.885714	0.0188455
Eno2	Parasutterella	0.6	0.208
Gstm3	g__norank_f__Peptococcaceae	0.942857	0.00480466
Reg4	g__norank_f__Peptococcaceae	0.828571	0.0415627
Ank2	g__norank_f__Peptococcaceae	-0.885714	0.0188455
Myb	g__norank_f__Peptococcaceae	1	0
Aldh1a3	g__norank_f__Peptococcaceae	-0.657143	0.156175
Rrm2	g__norank_f__Peptococcaceae	0.771429	0.0723965
Hhip	g__norank_f__Peptococcaceae	0.771429	0.0723965
Hey2	g__norank_f__Peptococcaceae	-0.942857	0.00480466
Etv1	g__norank_f__Peptococcaceae	-1	0
Slc44a5	g__norank_f__Peptococcaceae	-0.714286	0.110787
Eef1a2	g__norank_f__Peptococcaceae	-0.885714	0.0188455
Eno3	g__norank_f__Peptococcaceae	0.542857	0.265703
Eno2	g__norank_f__Peptococcaceae	-0.942857	0.00480466
Gstm3	Odoribacter	-0.880406	0.0205987
Reg4	Odoribacter	-0.698253	0.122839
Ank2	Odoribacter	0.758971	0.0801412
Myb	Odoribacter	-0.880406	0.0205987
Aldh1a3	Odoribacter	0.698253	0.122839
Rrm2	Odoribacter	-0.880406	0.0205987
Hhip	Odoribacter	-0.758971	0.0801412
Hey2	Odoribacter	0.880406	0.0205987
Etv1	Odoribacter	0.880406	0.0205987
Slc44a5	Odoribacter	0.941124	0.00509754
Eef1a2	Odoribacter	0.941124	0.00509754
Eno3	Odoribacter	-0.758971	0.0801412
Eno2	Odoribacter	0.880406	0.0205987

## Sheet: CarcinogenesisR<-0.85 or R>0.85
Supplementary File 4: Spearman correlation between colon genes and microbes
node1	node2	cor	pvalue
Reg4	Parasutterella	-0.828571	0.0415627
Ank2	Parasutterella	0.885714	0.0188455
Aldh1a3	Parasutterella	0.828571	0.0415627
Eno3	Parasutterella	-0.885714	0.0188455
Aldh1a3	Parabacteroides	0.828571	0.0415627
Rrm2	Parabacteroides	-0.942857	0.00480466
Slc44a5	Parabacteroides	0.885714	0.0188455
Eef1a2	Parabacteroides	0.885714	0.0188455
Eno3	Parabacteroides	-0.885714	0.0188455
Gstm3	Odoribacter	-0.880406	0.0205987
Myb	Odoribacter	-0.880406	0.0205987
Rrm2	Odoribacter	-0.880406	0.0205987
Hey2	Odoribacter	0.880406	0.0205987
Etv1	Odoribacter	0.880406	0.0205987
Slc44a5	Odoribacter	0.941124	0.00509754
Eef1a2	Odoribacter	0.941124	0.00509754
Eno2	Odoribacter	0.880406	0.0205987
Ank2	Lactobacillus	-0.828571	0.0415627
Aldh1a3	Lactobacillus	-0.885714	0.0188455
Slc44a5	Lactobacillus	-0.828571	0.0415627
Eno3	Lactobacillus	0.828571	0.0415627
Etv1	Lachnospiraceae_NK4A136_group	-0.885714	0.0188455
Myb	Lachnospiraceae_NK4A136_group	0.885714	0.0188455
Ank2	Lachnospiraceae_NK4A136_group	-1	0
Reg4	Lachnospiraceae_NK4A136_group	0.885714	0.0188455
Gstm3	Lachnospiraceae_NK4A136_group	0.942857	0.00480466
Gstm3	g__norank_f__Peptococcaceae	0.942857	0.00480466
Reg4	g__norank_f__Peptococcaceae	0.828571	0.0415627
Ank2	g__norank_f__Peptococcaceae	-0.885714	0.0188455
Myb	g__norank_f__Peptococcaceae	1	0
Hey2	g__norank_f__Peptococcaceae	-0.942857	0.00480466
Etv1	g__norank_f__Peptococcaceae	-1	0
Eef1a2	g__norank_f__Peptococcaceae	-0.885714	0.0188455
Eno2	g__norank_f__Peptococcaceae	-0.942857	0.00480466
Rrm2	g__norank_f__Lachnospiraceae	0.885714	0.0188455
Hey2	g__norank_f__Lachnospiraceae	-0.885714	0.0188455
Slc44a5	g__norank_f__Lachnospiraceae	-0.942857	0.00480466
Eef1a2	g__norank_f__Lachnospiraceae	-0.942857	0.00480466
Eno2	g__norank_f__Lachnospiraceae	-0.885714	0.0188455
Rrm2	Faecalibaculum	0.828571	0.0415627
Slc44a5	Faecalibaculum	-0.942857	0.00480466
Eno3	Faecalibaculum	0.942857	0.00480466
Gstm3	Escherichia_Shigella	-0.942857	0.00480466
Reg4	Escherichia_Shigella	-0.828571	0.0415627
Ank2	Escherichia_Shigella	0.885714	0.0188455
Myb	Escherichia_Shigella	-1	0
Hey2	Escherichia_Shigella	0.942857	0.00480466
Etv1	Escherichia_Shigella	1	0
Eef1a2	Escherichia_Shigella	0.885714	0.0188455
Eno2	Escherichia_Shigella	0.942857	0.00480466
Reg4	Enterorhabdus	0.885714	0.0188455
Ank2	Enterorhabdus	-0.828571	0.0415627
Myb	Enterorhabdus	0.885714	0.0188455
Aldh1a3	Enterorhabdus	-0.885714	0.0188455
Hey2	Enterorhabdus	-0.942857	0.00480466
Etv1	Enterorhabdus	-0.885714	0.0188455
Eef1a2	Enterorhabdus	-0.828571	0.0415627
Eno2	Enterorhabdus	-0.942857	0.00480466
Gstm3	Eisenbergiella	0.811679	0.0498576
Ank2	Eisenbergiella	-0.811679	0.0498576
Aldh1a3	Eisenbergiella	-0.840668	0.0360576
Hey2	Eisenbergiella	-0.811679	0.0498576
Slc44a5	Eisenbergiella	-0.898645	0.0148886
Eno3	Eisenbergiella	0.811679	0.0498576
Eno2	Eisenbergiella	-0.811679	0.0498576
Eno3	Coriobacteriaceae_UCG_002	-0.828571	0.0415627
Hhip	Coriobacteriaceae_UCG_002	-0.942857	0.00480466
Ank2	Coriobacteriaceae_UCG_002	0.828571	0.0415627
Reg4	Coriobacteriaceae_UCG_002	-0.885714	0.0188455
Aldh1a3	Candidatus_Saccharimonas	-0.942857	0.00480466
Rrm2	Candidatus_Saccharimonas	0.885714	0.0188455
Hhip	Candidatus_Saccharimonas	0.828571	0.0415627
Eno3	Candidatus_Saccharimonas	0.942857	0.00480466
Slc44a5	Butyricimonas	0.942857	0.00480466
Hey2	Blautia	-0.828571	0.0415627
Eno2	Blautia	-0.828571	0.0415627
Reg4	Bacteroides	-0.828571	0.0415627
Aldh1a3	Bacteroides	1	0
Eno3	Bacteroides	-0.885714	0.0188455
